# Supplementary material for: Plasma multi-omics reveals pathogen-associated mechanisms and diagnostic signatures in Escherichia coli and Klebsiella pneumoniae bloodstream infections
Source: Front Cell Infect Microbiol. 2026 Jul 9;16:1873717. doi: 10.3389/fcimb.2026.1873717 (PMC13391253; doi:10.3389/fcimb.2026.1873717)
Supplement: Supplementary file 1 [file DataSheet1.xlsx]

## Sheet: Sheet1
Accession	GeneName	Description	Comparison	FC	FDR	adj.FC	adj.model FDR
A0A1B0GTC6	C3orf85	Uncharacterized protein C3orf85	E. coli BSI_vs_HC	0.26334	0.00176195	0.288921	6.01886e-05
A6NH11	GLTPD2	Glycolipid transfer protein domain-containing protein 2	E. coli BSI_vs_HC	0.364764	7.91e-06	0.350561	1.06713e-06
A6NML5	TMEM212	Transmembrane protein 212	E. coli BSI_vs_HC	9.59581	0.000170885	12.0631	2.59099e-06
B5ME19;Q99613	EIF3CL	Eukaryotic translation initiation factor 3 subunit C-like protein	E. coli BSI_vs_HC	2.15303	0.00518138	1.81025	0.000678004
O00303	EIF3F	Eukaryotic translation initiation factor 3 subunit F	E. coli BSI_vs_HC	2.24924	0.000859547	1.95956	3.79479e-06
O00451	GFRA2	GDNF family receptor alpha-2	E. coli BSI_vs_HC	2.50078	0.019225	1.69627	0.0736459
O00757	FBP2	Fructose-1,6-bisphosphatase isozyme 2	E. coli BSI_vs_HC	2.44267	0.0464041	1.84373	0.0536548
O14787	TNPO2	Transportin-2	E. coli BSI_vs_HC	0.227775	0.000989758	0.280172	4.43423e-06
O14960	LECT2	Leukocyte cell-derived chemotaxin-2	E. coli BSI_vs_HC	0.399528	1.27e-05	0.268964	0.000228056
O15335	CHAD	Chondroadherin	E. coli BSI_vs_HC	0.289938	1.65e-08	0.240931	1.90221e-07
O15372	EIF3H	Eukaryotic translation initiation factor 3 subunit H	E. coli BSI_vs_HC	2.06048	0.00141768	1.81218	0.000196164
O60869	EDF1	Endothelial differentiation-related factor 1	E. coli BSI_vs_HC	2.18657	0.0269583	1.8103	0.000892495
O60888	CUTA	Protein CutA	E. coli BSI_vs_HC	0.436041	0.000150816	0.393691	1.20985e-05
O75153	CLUH	Clustered mitochondria protein homolog	E. coli BSI_vs_HC	0.471312	0.000169461	0.40336	0.000960209
O75339	CILP	Cartilage intermediate layer protein 1	E. coli BSI_vs_HC	2.42861	0.00402475	1.72494	0.0645158
O75367	MACROH2A1	Core histone macro-H2A.1	E. coli BSI_vs_HC	2.02895	0.0143483	1.70393	0.0606156
O75787	ATP6AP2	Renin receptor	E. coli BSI_vs_HC	0.404015	0.000199913	0.393963	8.29138e-05
O75909	CCNK	Cyclin-K	E. coli BSI_vs_HC	0.355026	2.01e-05	0.292755	0.000478698
O75995	SASH3	SAM and SH3 domain-containing protein 3	E. coli BSI_vs_HC	2.43148	0.000282473	2.06016	0.000370808
O95232	LUC7L3	Luc7-like protein 3	E. coli BSI_vs_HC	2.24471	0.00333808	1.95634	0.00301697
O95498	VNN2	Pantetheine hydrolase VNN2	E. coli BSI_vs_HC	5.74057	0.0301636	2.60955	0.00737593
O95810	CAVIN2	Caveolae-associated protein 2	E. coli BSI_vs_HC	0.479254	0.000104809	0.470561	0.00302661
O95870	ABHD16A	Phosphatidylserine lipase ABHD16A	E. coli BSI_vs_HC	0.238471	0.0419952	0.368676	0.00339368
P00450	CP	Ceruloplasmin	E. coli BSI_vs_HC	2.49596	0.000334975	2.16993	0.000587559
P00568	AK1	Adenylate kinase isoenzyme 1	E. coli BSI_vs_HC	0.495542	0.000881217	0.482825	0.000375546
P00738	HP	Haptoglobin	E. coli BSI_vs_HC	3.86935	0.0104611	2.44741	0.0218733
P00748	F12	Coagulation factor XII	E. coli BSI_vs_HC	0.434639	0.00199371	0.348144	0.00252093
P01008	SERPINC1	Antithrombin-III	E. coli BSI_vs_HC	0.298159	7.93e-06	0.299539	5.12544e-07
P01137	TGFB1	Transforming growth factor beta-1 proprotein	E. coli BSI_vs_HC	0.441115	7.06e-05	0.360224	9.497e-06
P02647	APOA1	Apolipoprotein A-I	E. coli BSI_vs_HC	0.356394	3.93e-06	0.348944	2.59099e-06
P02654	APOC1	Apolipoprotein C-I	E. coli BSI_vs_HC	0.305511	1.65e-08	0.296661	5.36198e-08
P02656	APOC3	Apolipoprotein C-III	E. coli BSI_vs_HC	0.315776	1.27e-05	0.323386	1.53566e-05
P02671	FGA	Fibrinogen alpha chain	E. coli BSI_vs_HC	3.75795	0.00760846	2.45643	0.0089714
P02675	FGB	Fibrinogen beta chain	E. coli BSI_vs_HC	4.58826	0.0196033	2.59242	0.0453936
P02679	FGG	Fibrinogen gamma chain	E. coli BSI_vs_HC	5.12328	0.00984272	3.06864	0.0125435
P02741	CRP	C-reactive protein	E. coli BSI_vs_HC	15.8769	0.000989758	28.9819	3.45168e-19
P02750	LRG1	Leucine-rich alpha-2-glycoprotein	E. coli BSI_vs_HC	4.64402	0.00585219	3.38144	1.08017e-05
P02753	RBP4	Retinol-binding protein 4	E. coli BSI_vs_HC	0.299358	6.65e-05	0.258679	1.2471e-05
P02760	AMBP	Protein AMBP	E. coli BSI_vs_HC	0.476907	0.000110992	0.427471	0.00014329
P02765	AHSG	Alpha-2-HS-glycoprotein	E. coli BSI_vs_HC	0.496653	1.27e-05	0.444922	0.000678004
P02766	TTR	Transthyretin	E. coli BSI_vs_HC	0.39925	1.55e-05	0.397255	5.42868e-05
P02768	ALB	Albumin	E. coli BSI_vs_HC	0.316922	2.47e-05	0.256266	1.13062e-06
P02774	GC	Vitamin D-binding protein	E. coli BSI_vs_HC	0.442896	0.0036171	0.398629	0.00214885
P02775	PPBP	Platelet basic protein	E. coli BSI_vs_HC	0.46187	1.27e-05	0.37066	0.000756843
P02776	PF4	Platelet factor 4	E. coli BSI_vs_HC	0.37519	1.97e-06	0.315584	0.00021946
P03952	KLKB1	Plasma kallikrein	E. coli BSI_vs_HC	0.494373	0.00509048	0.418657	0.0102128
P04085	PDGFA	Platelet-derived growth factor subunit A	E. coli BSI_vs_HC	0.383849	1.05e-05	0.368569	5.86665e-07
P04156	PRNP	Major prion protein	E. coli BSI_vs_HC	0.471866	0.000623415	0.460822	0.000182934
P04180	LCAT	Phosphatidylcholine-sterol acyltransferase	E. coli BSI_vs_HC	0.345583	4.98e-06	0.301184	1.84367e-06
P04196	HRG	Histidine-rich glycoprotein	E. coli BSI_vs_HC	0.321688	3.84e-06	0.277766	7.2488e-06
P04839	CYBB	Cytochrome b-245 heavy chain	E. coli BSI_vs_HC	2.70392	0.0329003	2.0512	0.0355279
P05067	APP	Amyloid-beta precursor protein	E. coli BSI_vs_HC	0.436564	1.27e-05	0.327303	2.48257e-05
P05107	ITGB2	Integrin beta-2	E. coli BSI_vs_HC	4.47617	0.0279402	2.60623	0.0125435
P05154	SERPINA5	Plasma serine protease inhibitor	E. coli BSI_vs_HC	0.161408	6.15e-06	0.130084	1.26009e-08
P05155	SERPING1	Plasma protease C1 inhibitor	E. coli BSI_vs_HC	0.332107	0.00150448	0.350208	6.55394e-05
P05160	F13B	Coagulation factor XIII B chain	E. coli BSI_vs_HC	0.291081	1.05e-05	0.286362	1.2561e-05
P05166	PCCB	Propionyl-CoA carboxylase beta chain, mitochondrial	E. coli BSI_vs_HC	0.323191	0.0205475	0.497637	0.0352324
P05362	ICAM1	Intercellular adhesion molecule 1	E. coli BSI_vs_HC	3.38092	0.00583469	2.47415	9.18083e-05
P05546	SERPIND1	Heparin cofactor 2	E. coli BSI_vs_HC	0.436494	2.37e-06	0.423198	0.000849397
P06396	GSN	Gelsolin	E. coli BSI_vs_HC	0.27734	1.21e-08	0.282657	1.3036e-09
P06727	APOA4	Apolipoprotein A-IV	E. coli BSI_vs_HC	0.414104	5.47e-05	0.359231	0.000309462
P07093	SERPINE2	Glia-derived nexin	E. coli BSI_vs_HC	0.389847	0.0276582	0.441241	0.000871555
P07203	GPX1	Glutathione peroxidase 1	E. coli BSI_vs_HC	0.399234	4.72e-06	0.390114	0.0001352
P07900	HSP90AA1	Heat shock protein HSP 90-alpha	E. coli BSI_vs_HC	2.13609	0.00182507	1.73908	0.00100819
P07988	SFTPB	Pulmonary surfactant-associated protein B	E. coli BSI_vs_HC	3.69456	0.000263641	3.06112	0.000461145
P08311	CTSG	Cathepsin G	E. coli BSI_vs_HC	2.31086	0.00262551	2.21374	0.036543
P08493	MGP	Matrix Gla protein	E. coli BSI_vs_HC	0.441548	0.0107513	0.484701	0.0260092
P08559	PDHA1	Pyruvate dehydrogenase E1 component subunit alpha, somatic form, mitochondrial	E. coli BSI_vs_HC	0.372765	0.0307789	0.421823	0.000590739
P08572	COL4A2	Collagen alpha-2(IV) chain	E. coli BSI_vs_HC	2.06699	0.00636996	1.60039	0.111429
P08575	PTPRC	Receptor-type tyrosine-protein phosphatase C	E. coli BSI_vs_HC	3.80562	0.0405798	2.39734	0.00104815
P08637	FCGR3A	Low affinity immunoglobulin gamma Fc region receptor III-A	E. coli BSI_vs_HC	3.63281	0.000643624	3.16082	7.67671e-06
P08709	F7	Coagulation factor VII	E. coli BSI_vs_HC	0.379834	7.91e-06	0.32708	1.81703e-05
P08754	GNAI3	Guanine nucleotide-binding protein G(i) subunit alpha-3	E. coli BSI_vs_HC	2.264	0.0495847	1.77353	0.00858067
P09486	SPARC	SPARC	E. coli BSI_vs_HC	0.497252	7.4e-06	0.454287	0.00110922
P09529	INHBB	Inhibin beta B chain	E. coli BSI_vs_HC	2.14286	0.00253804	1.74446	0.0399181
P09651	HNRNPA1	Heterogeneous nuclear ribonucleoprotein A1	E. coli BSI_vs_HC	2.58382	1.31e-05	2.28849	3.39752e-06
P0DJI8	SAA1	Serum amyloid A-1 protein	E. coli BSI_vs_HC	6.98933	0.00161309	6.38588	3.79479e-06
P0DJI9	SAA2	Serum amyloid A-2 protein	E. coli BSI_vs_HC	8.94885	0.00636996	6.52886	5.43125e-05
P0DMV8;P0DMV9	HSPA1A	Heat shock 70 kDa protein 1A	E. coli BSI_vs_HC	2.23779	0.0273063	1.73092	0.00619268
P0DTE4	UGT2A1	UDP-glucuronosyltransferase 2A1	E. coli BSI_vs_HC	0.154597	0.000416821	0.173035	9.78687e-10
P10124	SRGN	Serglycin	E. coli BSI_vs_HC	0.431492	0.00153267	0.217431	1.57101e-05
P10619	CTSA	Lysosomal protective protein	E. coli BSI_vs_HC	0.495244	0.000542576	0.478327	0.00101318
P10909	CLU	Clusterin	E. coli BSI_vs_HC	0.254214	1.65e-08	0.2551	1.19328e-08
P11215	ITGAM	Integrin alpha-M	E. coli BSI_vs_HC	4.00772	0.0276582	2.51152	0.00415571
P11597	CETP	Cholesteryl ester transfer protein	E. coli BSI_vs_HC	0.181071	0.000743685	0.142072	2.28897e-08
P12429	ANXA3	Annexin A3	E. coli BSI_vs_HC	2.70047	0.0242933	1.78926	0.0192537
P14210	HGF	Hepatocyte growth factor	E. coli BSI_vs_HC	2.55173	0.000869968	1.9568	0.00211785
P14555	PLA2G2A	Phospholipase A2, membrane associated	E. coli BSI_vs_HC	8.89147	0.0137203	3.44204	0.00984634
P15169	CPN1	Carboxypeptidase N catalytic chain	E. coli BSI_vs_HC	2.63845	0.00142665	2.2952	0.00110922
P15502	ELN	Elastin	E. coli BSI_vs_HC	0.243895	1.27e-05	0.233562	3.93356e-07
P16070	CD44	CD44 antigen	E. coli BSI_vs_HC	4.1578	0.00923542	2.48214	0.000932152
P17676	CEBPB	CCAAT/enhancer-binding protein beta	E. coli BSI_vs_HC	2.15931	0.0372863	1.68054	0.0983361
P18065	IGFBP2	Insulin-like growth factor-binding protein 2	E. coli BSI_vs_HC	2.29901	0.00026307	2.05574	0.0160248
P18084	ITGB5	Integrin beta-5	E. coli BSI_vs_HC	4.55608	0.0148955	2.92097	0.000618789
P19021	PAM	Peptidyl-glycine alpha-amidating monooxygenase	E. coli BSI_vs_HC	0.475523	3.31e-05	0.474709	0.000241302
P19338	NCL	Nucleolin	E. coli BSI_vs_HC	3.24569	0.00542957	2.30723	0.000590739
P19784	CSNK2A2	Casein kinase II subunit alpha'	E. coli BSI_vs_HC	0.37023	0.0014563	0.436476	0.00016241
P20290	BTF3	Transcription factor BTF3	E. coli BSI_vs_HC	2.11415	0.0480274	1.51106	0.0879452
P20851	C4BPB	C4b-binding protein beta chain	E. coli BSI_vs_HC	0.355979	1.24e-05	0.272921	9.52687e-07
P21359	NF1	Neurofibromin	E. coli BSI_vs_HC	0.371055	0.0145962	0.456989	0.000524204
P21730	C5AR1	C5a anaphylatoxin chemotactic receptor 1	E. coli BSI_vs_HC	4.17082	0.0455547	2.29042	0.00217892
P21810	BGN	Biglycan	E. coli BSI_vs_HC	0.369966	6.5e-06	0.174019	1.47167e-05
P22352	GPX3	Glutathione peroxidase 3	E. coli BSI_vs_HC	0.444059	0.00381971	0.403995	0.0015085
P22466	GAL	Galanin peptides	E. coli BSI_vs_HC	0.171561	1.29e-05	0.207198	1.66324e-07
P22894	MMP8	Neutrophil collagenase	E. coli BSI_vs_HC	2.04957	0.0220879	1.78464	0.0457599
P23280	CA6	Carbonic anhydrase 6	E. coli BSI_vs_HC	0.388546	2.17e-05	0.361944	1.29391e-07
P23528	CFL1	Cofilin-1	E. coli BSI_vs_HC	2.02995	0.00644228	1.67432	0.00339478
P23560	BDNF	Neurotrophic factor BDNF precursor form	E. coli BSI_vs_HC	0.368407	0.0252125	0.382512	0.00150567
P24158	PRTN3	Myeloblastin	E. coli BSI_vs_HC	2.71269	6.65e-05	2.53447	0.00166034
P24821	TNC	Tenascin	E. coli BSI_vs_HC	4.59263	0.00336188	2.88926	0.000490247
P25815	S100P	Protein S100-P	E. coli BSI_vs_HC	2.21629	0.0014563	2.26008	0.0123151
P26358	DNMT1	DNA (cytosine-5)-methyltransferase 1	E. coli BSI_vs_HC	2.09435	7.21e-05	1.92421	0.000635289
P26641	EEF1G	Elongation factor 1-gamma	E. coli BSI_vs_HC	2.29339	0.024851	1.8752	0.000640654
P27918	CFP	Properdin	E. coli BSI_vs_HC	0.340076	8.11e-06	0.270656	0.00105566
P29279	CCN2	CCN family member 2	E. coli BSI_vs_HC	0.294981	6.55e-08	0.244949	9.52687e-07
P29622	SERPINA4	Kallistatin	E. coli BSI_vs_HC	0.351112	1.66e-07	0.345301	5.88398e-05
P29966	MARCKS	Myristoylated alanine-rich C-kinase substrate	E. coli BSI_vs_HC	4.21821	0.00205639	3.35592	1.20985e-05
P30041	PRDX6	Peroxiredoxin-6	E. coli BSI_vs_HC	0.406035	1.31e-05	0.432382	1.18557e-05
P30153	PPP2R1A	Serine/threonine-protein phosphatase 2A 65 kDa regulatory subunit A alpha isoform	E. coli BSI_vs_HC	0.499241	0.0162482	0.531099	0.00182515
P31431	SDC4	Syndecan-4	E. coli BSI_vs_HC	0.304506	0.000303537	0.159149	4.28131e-06
P33992	MCM5	DNA replication licensing factor MCM5	E. coli BSI_vs_HC	2.01889	2.9e-05	1.90203	0.00163859
P35030	PRSS3	Trypsin-3	E. coli BSI_vs_HC	0.430803	2.13e-07	0.407843	3.88514e-05
P35858	IGFALS	Insulin-like growth factor-binding protein complex acid labile subunit	E. coli BSI_vs_HC	0.36885	2.99e-07	0.296784	6.77921e-07
P36222	CHI3L1	Chitinase-3-like protein 1	E. coli BSI_vs_HC	3.78204	0.0473555	2.05934	0.032468
P36957	DLST	Dihydrolipoyllysine-residue succinyltransferase component of 2-oxoglutarate dehydrogenase complex, mitochondrial	E. coli BSI_vs_HC	0.272744	0.0120632	0.318939	6.5903e-05
P37840	SNCA	Alpha-synuclein	E. coli BSI_vs_HC	0.254853	4.99e-05	0.19473	2.86697e-05
P40197	GP5	Platelet glycoprotein V	E. coli BSI_vs_HC	0.460126	1.97e-06	0.432786	0.00794931
P41567	EIF1	Eukaryotic translation initiation factor 1	E. coli BSI_vs_HC	2.04705	0.0120632	1.71805	0.00227635
P42166	TMPO	Lamina-associated polypeptide 2, isoform alpha	E. coli BSI_vs_HC	2.11526	5.44e-05	1.83162	0.000991356
P42768	WAS	Actin nucleation-promoting factor WAS	E. coli BSI_vs_HC	2.14196	0.00367163	1.85322	0.000762393
P42785	PRCP	Lysosomal Pro-X carboxypeptidase	E. coli BSI_vs_HC	0.41636	0.000582865	0.458784	4.37634e-05
P43490	NAMPT	Nicotinamide phosphoribosyltransferase	E. coli BSI_vs_HC	2.61215	0.0161918	1.93681	0.0108949
P48643	CCT5	T-complex protein 1 subunit epsilon	E. coli BSI_vs_HC	0.499692	0.00159803	0.503095	0.00322678
P49585	PCYT1A	Choline-phosphate cytidylyltransferase A	E. coli BSI_vs_HC	2.68828	0.00539984	2.08672	0.000398209
P49862	KLK7	Kallikrein-7	E. coli BSI_vs_HC	0.376033	5.44e-05	0.404566	2.46518e-05
P49908	SELENOP	Selenoprotein P	E. coli BSI_vs_HC	0.472623	3.05e-06	0.359429	3.06481e-05
P53367	ARFIP1	Arfaptin-1	E. coli BSI_vs_HC	0.383257	1.29e-05	0.343504	4.0906e-05
P54278	PMS2	Mismatch repair endonuclease PMS2	E. coli BSI_vs_HC	3.00559	0.0499608	2.19892	0.033932
P55058	PLTP	Phospholipid transfer protein	E. coli BSI_vs_HC	0.422464	0.000812811	0.395831	0.00181768
P55103	INHBC	Inhibin beta C chain	E. coli BSI_vs_HC	0.451892	0.00026307	0.445046	0.000725422
P55774	CCL18	C-C motif chemokine 18	E. coli BSI_vs_HC	2.29197	0.00258375	2.14891	0.0178213
P58107	EPPK1	Epiplakin	E. coli BSI_vs_HC	0.350577	0.000943854	0.342766	0.0001352
P58335	ANTXR2	Anthrax toxin receptor 2	E. coli BSI_vs_HC	0.374995	4.72e-06	0.359543	8.44161e-07
P60228	EIF3E	Eukaryotic translation initiation factor 3 subunit E	E. coli BSI_vs_HC	2.32633	0.000355776	2.0898	9.52687e-07
P60985	KRTDAP	Keratinocyte differentiation-associated protein	E. coli BSI_vs_HC	0.151037	2.46e-05	0.12696	6.87368e-06
P61586	RHOA	Transforming protein RhoA	E. coli BSI_vs_HC	2.22322	0.0329622	1.761	0.00623511
P61769	B2M	Beta-2-microglobulin	E. coli BSI_vs_HC	2.74904	0.0081078	2.40103	8.13797e-05
P62995	TRA2B	Transformer-2 protein homolog beta	E. coli BSI_vs_HC	2.00779	0.000318896	1.99752	0.00143819
P63000	RAC1	Ras-related C3 botulinum toxin substrate 1	E. coli BSI_vs_HC	0.484328	2.85e-06	0.437771	0.00590597
P68104;Q5VTE0	EEF1A1	Elongation factor 1-alpha 1	E. coli BSI_vs_HC	2.17949	1.37e-05	1.96965	1.2561e-05
P78333	GPC5	Glypican-5	E. coli BSI_vs_HC	0.406669	1.27e-05	0.313347	4.28131e-06
P78371	CCT2	T-complex protein 1 subunit beta	E. coli BSI_vs_HC	0.284953	8.52e-05	0.285963	4.28131e-06
P78539	SRPX	Sushi repeat-containing protein SRPX	E. coli BSI_vs_HC	2.76296	0.000281003	2.07836	0.00910391
P78556	CCL20	C-C motif chemokine 20	E. coli BSI_vs_HC	17.8109	0.0473555	4.4746	0.0012522
P81605	DCD	Dermcidin	E. coli BSI_vs_HC	0.347071	0.00025963	0.339587	0.000129451
P82970	HMGN5	High mobility group nucleosome-binding domain-containing protein 5	E. coli BSI_vs_HC	3.30687	0.00110941	2.66844	0.00014329
Q00577	PURA	Transcriptional activator protein Pur-alpha	E. coli BSI_vs_HC	0.47911	4.72e-05	0.448536	6.23277e-05
Q01130	SRSF2	Serine/arginine-rich splicing factor 2	E. coli BSI_vs_HC	2.70834	0.0243858	2.05073	0.00356808
Q02790	FKBP4	Peptidyl-prolyl cis-trans isomerase FKBP4	E. coli BSI_vs_HC	0.474934	0.0329003	0.547577	0.00387281
Q03167	TGFBR3	Transforming growth factor beta receptor type 3	E. coli BSI_vs_HC	0.497401	0.000179499	0.46442	0.00178779
Q03169	TNFAIP2	Tumor necrosis factor alpha-induced protein 2	E. coli BSI_vs_HC	2.53672	0.0026075	2.28562	1.08017e-05
Q04656	ATP7A	Copper-transporting ATPase 1	E. coli BSI_vs_HC	0.415121	0.01941	0.540006	0.0132691
Q04721	NOTCH2	Neurogenic locus notch homolog protein 2	E. coli BSI_vs_HC	0.422453	1.98e-05	0.440353	5.95115e-05
Q04756	HGFAC	Hepatocyte growth factor activator	E. coli BSI_vs_HC	0.330464	1.24e-05	0.292439	7.04195e-07
Q06481	APLP2	Amyloid beta precursor like protein 2	E. coli BSI_vs_HC	0.44389	0.000127671	0.363761	1.53566e-05
Q07955	SRSF1	Serine/arginine-rich splicing factor 1	E. coli BSI_vs_HC	3.77262	0.00100095	2.6825	2.28837e-05
Q08830	FGL1	Fibrinogen-like protein 1	E. coli BSI_vs_HC	6.36122	0.0143483	4.69693	8.33943e-05
Q09327	MGAT3	Beta-1,4-mannosyl-glycoprotein 4-beta-N-acetylglucosaminyltransferase	E. coli BSI_vs_HC	0.314636	1.31e-05	0.324398	4.82998e-07
Q09328	MGAT5	Alpha-1,6-mannosylglycoprotein 6-beta-N-acetylglucosaminyltransferase A	E. coli BSI_vs_HC	0.45028	1.55e-05	0.45354	7.04195e-07
Q11201	ST3GAL1	CMP-N-acetylneuraminate-beta-galactosamide-alpha-2,3-sialyltransferase 1	E. coli BSI_vs_HC	0.379995	7.91e-06	0.40135	1.2884e-07
Q13162	PRDX4	Peroxiredoxin-4	E. coli BSI_vs_HC	0.478671	0.0206018	0.478652	0.0125435
Q13214	SEMA3B	Semaphorin-3B	E. coli BSI_vs_HC	0.345658	1.12e-05	0.340822	2.44386e-08
Q13247	SRSF6	Serine/arginine-rich splicing factor 6	E. coli BSI_vs_HC	3.02954	0.000812811	2.54115	6.81621e-05
Q13361	MFAP5	Microfibrillar-associated protein 5	E. coli BSI_vs_HC	0.497416	0.000735132	0.496081	0.00122732
Q13439	GOLGA4	Golgin subfamily A member 4	E. coli BSI_vs_HC	0.461857	0.0337911	0.498754	0.000509851
Q13609	DNASE1L3	Deoxyribonuclease gamma	E. coli BSI_vs_HC	0.465015	1.29e-05	0.404721	3.45978e-05
Q13790	APOF	Apolipoprotein F	E. coli BSI_vs_HC	0.42945	0.0105235	0.390411	0.00644935
Q14152	EIF3A	Eukaryotic translation initiation factor 3 subunit A	E. coli BSI_vs_HC	2.09773	0.000253443	1.92155	4.98584e-06
Q14213	EBI3	Interleukin-27 subunit beta	E. coli BSI_vs_HC	3.32415	0.00235781	2.20445	0.0218733
Q14376	GALE	UDP-glucose 4-epimerase	E. coli BSI_vs_HC	0.347306	0.0189604	0.315763	0.000785605
Q14643	ITPR1	Inositol 1,4,5-trisphosphate-gated calcium channel ITPR1	E. coli BSI_vs_HC	0.367549	0.0388251	0.463247	0.00501008
Q14746	COG2	Conserved oligomeric Golgi complex subunit 2	E. coli BSI_vs_HC	0.399026	0.00508828	0.35863	0.00179561
Q14919	DRAP1	Dr1-associated corepressor	E. coli BSI_vs_HC	2.10341	0.0206018	1.58301	0.0431031
Q15063	POSTN	Periostin	E. coli BSI_vs_HC	0.288797	0.000247118	0.266566	6.69844e-06
Q15334	LLGL1	Lethal(2) giant larvae protein homolog 1	E. coli BSI_vs_HC	0.470074	0.0194625	0.566503	0.00352928
Q16629	SRSF7	Serine/arginine-rich splicing factor 7	E. coli BSI_vs_HC	2.23196	0.000315959	2.00921	0.0024481
Q16891	IMMT	MICOS complex subunit MIC60	E. coli BSI_vs_HC	0.335523	0.0331171	0.406931	0.00174563
Q32MZ4	LRRFIP1	Leucine-rich repeat flightless-interacting protein 1	E. coli BSI_vs_HC	2.18683	0.000684016	1.92154	9.80154e-05
Q3SY84	KRT71	Keratin, type II cytoskeletal 71	E. coli BSI_vs_HC	0.476753	0.00781746	0.445513	0.0161692
Q4G0M1	ERFE	Erythroferrone	E. coli BSI_vs_HC	6.56899	0.0216337	5.188	7.62421e-06
Q53RD9	FBLN7	Fibulin-7	E. coli BSI_vs_HC	0.409896	1.55e-05	0.409021	3.43833e-05
Q53RT3	ASPRV1	Retroviral-like aspartic protease 1	E. coli BSI_vs_HC	0.355353	0.000926181	0.316501	1.09444e-05
Q58FF6	HSP90AB4P	Putative heat shock protein HSP 90-beta 4	E. coli BSI_vs_HC	2.88359	0.0100401	2.22871	0.000381033
Q5NDL2	EOGT	EGF domain-specific O-linked N-acetylglucosamine transferase	E. coli BSI_vs_HC	2.38106	0.0242062	2.51163	0.0946674
Q5T1M5	FKBP15	FK506-binding protein 15	E. coli BSI_vs_HC	0.43818	0.00040389	0.418597	8.33943e-05
Q5TCZ1	SH3PXD2A	SH3 and PX domain-containing protein 2A	E. coli BSI_vs_HC	0.435978	0.00428458	0.430995	8.3407e-05
Q68DL7	C18orf63	Uncharacterized protein C18orf63	E. coli BSI_vs_HC	12.2323	0.00706804	7.39501	0.00014329
Q6E0U4	DMKN	Dermokine	E. coli BSI_vs_HC	0.288428	9.06e-07	0.270781	2.45379e-07
Q6P988	NOTUM	Palmitoleoyl-protein carboxylesterase NOTUM	E. coli BSI_vs_HC	0.216777	6.15e-06	0.203195	1.67016e-13
Q6Q788	APOA5	Apolipoprotein A-V	E. coli BSI_vs_HC	0.471307	0.00132679	0.375016	0.00243874
Q6UWP8	SBSN	Suprabasin	E. coli BSI_vs_HC	0.386239	3.67e-06	0.374318	1.96973e-05
Q6UY14	ADAMTSL4	ADAMTS-like protein 4	E. coli BSI_vs_HC	0.323124	1.43e-05	0.352071	1.63623e-05
Q6ZN30	BNC2	Zinc finger protein basonuclin-2	E. coli BSI_vs_HC	0.274478	5.31e-06	0.362266	0.00322678
Q7L2H7	EIF3M	Eukaryotic translation initiation factor 3 subunit M	E. coli BSI_vs_HC	2.28166	0.000989758	2.1664	1.61226e-05
Q86VP6	CAND1	Cullin-associated NEDD8-dissociated protein 1	E. coli BSI_vs_HC	0.401277	0.000255136	0.406476	1.99947e-06
Q86X52	CHSY1	Chondroitin sulfate synthase 1	E. coli BSI_vs_HC	0.496469	0.000373175	0.474363	4.2353e-05
Q86YW5	TREML1	Trem-like transcript 1 protein	E. coli BSI_vs_HC	0.209748	2.04e-06	0.208777	1.45282e-06
Q8IWE2	FAM114A1	Protein NOXP20	E. coli BSI_vs_HC	0.448436	0.00140943	0.401145	0.000416467
Q8IX12	CCAR1	Cell division cycle and apoptosis regulator protein 1	E. coli BSI_vs_HC	2.14185	0.00519279	1.8161	0.0071126
Q8IZT6	ASPM	Abnormal spindle-like microcephaly-associated protein	E. coli BSI_vs_HC	0.431914	0.00205639	0.299065	7.2488e-06
Q8N118	CYP4X1	Cytochrome P450 4X1	E. coli BSI_vs_HC	0.443274	0.000515222	0.464884	0.00205333
Q8NCH0	CHST14	Carbohydrate sulfotransferase 14	E. coli BSI_vs_HC	0.411682	5.03e-05	0.418194	2.22445e-06
Q8NDA2	HMCN2	Hemicentin-2	E. coli BSI_vs_HC	0.256364	1.36e-05	0.185715	1.45282e-06
Q8NDZ4	DIPK2A	Divergent protein kinase domain 2A	E. coli BSI_vs_HC	0.20989	1.65e-08	0.207977	8.58592e-13
Q8NFU4	FDCSP	Follicular dendritic cell secreted peptide	E. coli BSI_vs_HC	0.221653	0.00111595	0.178481	3.45978e-05
Q8TB73	NDNF	Protein NDNF	E. coli BSI_vs_HC	0.360569	1.86e-06	0.323141	3.62148e-08
Q8TC07	TBC1D15	TBC1 domain family member 15	E. coli BSI_vs_HC	0.457863	0.00578078	0.517919	0.00320193
Q8TD26	CHD6	Chromodomain-helicase-DNA-binding protein 6	E. coli BSI_vs_HC	2.62154	6.93e-05	2.39303	2.95359e-05
Q8TF62	ATP8B4	Probable phospholipid-transporting ATPase IM	E. coli BSI_vs_HC	0.420329	0.000404486	0.456773	0.000343148
Q8WUA8	TSKU	Tsukushi	E. coli BSI_vs_HC	0.338022	0.00796926	0.216452	7.22804e-05
Q8WVM7	STAG1	Cohesin subunit SA-1	E. coli BSI_vs_HC	0.271949	0.000403852	0.272585	4.23897e-06
Q92598	HSPH1	Heat shock protein 105 kDa	E. coli BSI_vs_HC	0.297139	0.00341108	0.417997	0.00463722
Q92839	HAS1	Hyaluronan synthase 1	E. coli BSI_vs_HC	0.249307	0.000122091	0.230708	4.71412e-07
Q92930	RAB8B	Ras-related protein Rab-8B	E. coli BSI_vs_HC	2.11948	0.00974167	1.76439	0.00287758
Q96AG4	LRRC59	Leucine-rich repeat-containing protein 59	E. coli BSI_vs_HC	2.10208	0.0215636	1.56156	0.0554859
Q96DM3	RMC1	Regulator of MON1-CCZ1 complex	E. coli BSI_vs_HC	0.324137	0.0344839	0.510795	0.00994019
Q96EE4	CCDC126	Coiled-coil domain-containing protein 126	E. coli BSI_vs_HC	0.360345	1.83e-05	0.382525	3.92318e-06
Q96PD5	PGLYRP2	N-acetylmuramoyl-L-alanine amidase	E. coli BSI_vs_HC	0.361282	6.1e-07	0.327642	9.02657e-06
Q96Q05	TRAPPC9	Trafficking protein particle complex subunit 9	E. coli BSI_vs_HC	0.356556	0.00848626	0.389404	8.0749e-05
Q96SM3	CPXM1	Probable carboxypeptidase X1	E. coli BSI_vs_HC	0.406304	4.98e-06	0.317363	0.000273558
Q96SZ5	ADO	2-aminoethanethiol dioxygenase	E. coli BSI_vs_HC	4.62232	0.000123753	3.94055	2.81985e-09
Q99497	PARK7	Parkinson disease protein 7	E. coli BSI_vs_HC	0.493201	0.000282473	0.562522	0.00517093
Q99729	HNRNPAB	Heterogeneous nuclear ribonucleoprotein A/B	E. coli BSI_vs_HC	2.11268	0.00240537	1.83029	0.0014615
Q99969	RARRES2	Retinoic acid receptor responder protein 2	E. coli BSI_vs_HC	0.481471	0.000808626	0.373554	0.000325941
Q9BPX6	MICU1	Calcium uptake protein 1, mitochondrial	E. coli BSI_vs_HC	0.399105	3.78e-07	0.357177	5.36198e-08
Q9BSD7	NTPCR	Cancer-related nucleoside-triphosphatase	E. coli BSI_vs_HC	0.498361	9.24e-05	0.500362	1.2561e-05
Q9BXJ0	C1QTNF5	Complement C1q tumor necrosis factor-related protein 5	E. coli BSI_vs_HC	0.45475	0.00108441	0.454527	3.88514e-05
Q9BXN1	ASPN	Asporin	E. coli BSI_vs_HC	0.38927	1.93e-07	0.311426	4.91331e-07
Q9BZL4	PPP1R12C	Protein phosphatase 1 regulatory subunit 12C	E. coli BSI_vs_HC	0.435255	0.0153732	0.47942	0.000725422
Q9H336	CRISPLD1	Cysteine-rich secretory protein LCCL domain-containing 1	E. coli BSI_vs_HC	0.40801	6.55e-08	0.325029	3.04942e-05
Q9H6X2	ANTXR1	Anthrax toxin receptor 1	E. coli BSI_vs_HC	0.398247	1.27e-05	0.381283	1.23155e-05
Q9H903	MTHFD2L	Bifunctional methylenetetrahydrofolate dehydrogenase/cyclohydrolase 2, mitochondrial	E. coli BSI_vs_HC	0.329649	7.21e-05	0.185508	0.000223641
Q9H9E3	COG4	Conserved oligomeric Golgi complex subunit 4	E. coli BSI_vs_HC	3.37057	0.0118384	2.22665	0.00637206
Q9HB71	CACYBP	Calcyclin-binding protein	E. coli BSI_vs_HC	2.2878	7.02e-05	2.14859	6.92818e-06
Q9NPG4	PCDH12	Protocadherin-12	E. coli BSI_vs_HC	0.309773	2.85e-06	0.327104	4.53661e-07
Q9NQ29	LUC7L	Putative RNA-binding protein Luc7-like 1	E. coli BSI_vs_HC	2.29142	0.000687452	1.97694	0.00101817
Q9NQ79	CRTAC1	Cartilage acidic protein 1	E. coli BSI_vs_HC	0.411366	1.33e-06	0.399799	5.12544e-07
Q9NR31	SAR1A	Small COPII coat GTPase SAR1A	E. coli BSI_vs_HC	2.41987	0.00346657	2.2191	0.000820997
Q9NRA1	PDGFC	Platelet-derived growth factor C	E. coli BSI_vs_HC	0.276657	6.5e-06	0.259037	5.36198e-08
Q9NWH9	SLTM	SAFB-like transcription modulator	E. coli BSI_vs_HC	2.24677	0.00205639	1.86649	0.00177604
Q9NZT1	CALML5	Calmodulin-like protein 5	E. coli BSI_vs_HC	0.431951	0.0137719	0.427151	0.0036443
Q9UBE0	SAE1	SUMO-activating enzyme subunit 1	E. coli BSI_vs_HC	0.342438	0.000304621	0.413576	3.48224e-05
Q9UBF2	COPG2	Coatomer subunit gamma-2	E. coli BSI_vs_HC	0.405394	0.0495539	0.436277	0.000722812
Q9UBQ5	EIF3K	Eukaryotic translation initiation factor 3 subunit K	E. coli BSI_vs_HC	2.44042	0.00076482	2.11573	3.45978e-05
Q9UBU3	GHRL	Appetite-regulating hormone	E. coli BSI_vs_HC	0.241091	0.00642074	0.362846	0.000357958
Q9UBX1	CTSF	Cathepsin F	E. coli BSI_vs_HC	0.478566	7.16e-05	0.480285	8.46233e-05
Q9UGM5	FETUB	Fetuin-B	E. coli BSI_vs_HC	0.33513	0.000179499	0.322044	4.0906e-05
Q9UHF0	TAC3	Tachykinin-3	E. coli BSI_vs_HC	0.202594	9.16e-06	0.226216	3.65598e-08
Q9UJJ9	GNPTG	N-acetylglucosamine-1-phosphotransferase subunit gamma	E. coli BSI_vs_HC	0.373376	1.31e-05	0.416168	0.00019562
Q9UKM7	MAN1B1	Endoplasmic reticulum mannosyl-oligosaccharide 1,2-alpha-mannosidase	E. coli BSI_vs_HC	0.441905	1.54e-06	0.415152	4.53661e-07
Q9UKV3	ACIN1	Apoptotic chromatin condensation inducer in the nucleus	E. coli BSI_vs_HC	2.25738	3.73e-05	2.00398	0.000122365
Q9UPY6	WASF3	Actin-binding protein WASF3	E. coli BSI_vs_HC	2.169	0.00974167	1.99433	0.000947278
Q9Y224	RTRAF	RNA transcription, translation and transport factor protein	E. coli BSI_vs_HC	2.13824	0.000864465	1.9947	2.70168e-05
Q9Y240	CLEC11A	C-type lectin domain family 11 member A	E. coli BSI_vs_HC	0.450995	2.17e-05	0.485356	6.50846e-05
Q9Y262	EIF3L	Eukaryotic translation initiation factor 3 subunit L	E. coli BSI_vs_HC	2.30294	0.00165246	1.98832	2.61781e-05
Q9Y274	ST3GAL6	Type 2 lactosamine alpha-2,3-sialyltransferase	E. coli BSI_vs_HC	0.464881	6.15e-06	0.440224	1.2561e-05
Q9Y279	VSIG4	V-set and immunoglobulin domain-containing protein 4	E. coli BSI_vs_HC	6.13109	0.00592452	3.80142	2.22445e-06
Q9Y2W1	THRAP3	Thyroid hormone receptor-associated protein 3	E. coli BSI_vs_HC	2.17552	0.00133021	1.80501	0.00451163
Q9Y5C1	ANGPTL3	Angiopoietin-related protein 3	E. coli BSI_vs_HC	2.28181	0.0145962	1.5343	0.165271
Q9Y6B6	SAR1B	Small COPII coat GTPase SAR1B	E. coli BSI_vs_HC	2.04804	0.000373243	2.03063	0.000547898
Q9Y6D5	ARFGEF2	Brefeldin A-inhibited guanine nucleotide-exchange protein 2	E. coli BSI_vs_HC	3.436	0.000923515	3.33823	6.36165e-05
A0A075B6H7	IGKV3-7	Probable non-functional immunoglobulin kappa variable 3-7	E. coli BSI_vs_NegBC	2.28649	0.0171506	2.37455	0.0020594
A0A075B6H9	IGLV4-69	Immunoglobulin lambda variable 4-69	E. coli BSI_vs_NegBC	3.26052	0.00484503	2.0452	0.00821619
A0A075B6I0	IGLV8-61	Immunoglobulin lambda variable 8-61	E. coli BSI_vs_NegBC	3.37401	0.002482	2.99241	0.000185306
A0A075B6I9	IGLV7-46	Immunoglobulin lambda variable 7-46	E. coli BSI_vs_NegBC	2.49392	0.000458381	2.23355	0.00371164
A0A075B6J9	IGLV2-18	Immunoglobulin lambda variable 2-18	E. coli BSI_vs_NegBC	2.74408	0.00160081	2.36691	0.00216379
A0A075B6K0	IGLV3-16	Immunoglobulin lambda variable 3-16	E. coli BSI_vs_NegBC	2.03754	0.0169731	2.36192	0.000807166
A0A075B6K2	IGLV3-12	Immunoglobulin lambda variable 3-12	E. coli BSI_vs_NegBC	2.815	0.0050441	1.8462	0.0310054
A0A075B6K5	IGLV3-9	Immunoglobulin lambda variable 3-9	E. coli BSI_vs_NegBC	2.61579	0.00235639	2.71684	0.00130843
A0A075B6P5;P01615	IGKV2-28	Immunoglobulin kappa variable 2-28	E. coli BSI_vs_NegBC	2.6359	0.00505478	2.4614	0.000997817
A0A075B6R9;A0A0C4DH68	IGKV2D-24	Probable non-functional immunoglobulin kappa variable 2D-24	E. coli BSI_vs_NegBC	2.11808	0.0462094	2.3654	0.00672285
A0A087WSX0	IGLV5-45	Immunoglobulin lambda variable 5-45	E. coli BSI_vs_NegBC	2.22125	0.00831466	2.80673	0.000388211
A0A0A0MRZ8;P04433	IGKV3D-11	Immunoglobulin kappa variable 3D-11	E. coli BSI_vs_NegBC	3.02335	0.000644854	2.83544	0.000459144
A0A0A0MS15	IGHV3-49	Immunoglobulin heavy variable 3-49	E. coli BSI_vs_NegBC	2.65933	0.00305623	2.45583	0.00128452
A0A0B4J1U7	IGHV6-1	Immunoglobulin heavy variable 6-1	E. coli BSI_vs_NegBC	3.87916	8.13e-05	4.0272	3.39244e-06
A0A0B4J1V2	IGHV2-26	Immunoglobulin heavy variable 2-26	E. coli BSI_vs_NegBC	2.26387	0.0107073	2.4965	0.00109469
A0A0B4J1Y8	IGLV9-49	Immunoglobulin lambda variable 9-49	E. coli BSI_vs_NegBC	2.62783	0.0048349	1.9691	0.0259687
A0A0B4J1Y9	IGHV3-72	Immunoglobulin heavy variable 3-72	E. coli BSI_vs_NegBC	2.53408	0.00140595	2.6408	0.000336385
A0A0B4J2D9;P0DP09	IGKV1D-13	Immunoglobulin kappa variable 1D-13	E. coli BSI_vs_NegBC	2.04973	0.0467211	2.19773	0.00387682
A0A0C4DH24	IGKV6-21	Immunoglobulin kappa variable 6-21	E. coli BSI_vs_NegBC	2.5488	0.0410753	1.88827	0.0109744
A0A0C4DH25	IGKV3D-20	Immunoglobulin kappa variable 3D-20	E. coli BSI_vs_NegBC	2.92302	0.000779213	2.44136	0.00104001
A0A0C4DH29	IGHV1-3	Immunoglobulin heavy variable 1-3	E. coli BSI_vs_NegBC	2.44116	0.00800135	1.77854	0.0226653
A0A0C4DH31	IGHV1-18	Immunoglobulin heavy variable 1-18	E. coli BSI_vs_NegBC	2.87513	0.00466136	2.18795	0.00305128
A0A0C4DH36	IGHV3-38	Probable non-functional immunoglobulin heavy variable 3-38	E. coli BSI_vs_NegBC	3.25738	0.00135494	2.47614	0.00124098
A0A0C4DH38	IGHV5-51	Immunoglobulin heavy variable 5-51	E. coli BSI_vs_NegBC	2.47153	0.00250479	2.35296	0.00173167
A0A0C4DH41;P01824;P01825;P06331;P0DP06;P0DP08	IGHV4-61	Immunoglobulin heavy variable 4-61	E. coli BSI_vs_NegBC	3.44914	0.000990271	3.61264	1.0157e-05
A0A0C4DH67	IGKV1-8	Immunoglobulin kappa variable 1-8	E. coli BSI_vs_NegBC	2.15841	0.0070403	2.32636	0.00387384
A0A0J9YXX1	IGHV5-10-1	Immunoglobulin heavy variable 5-10-1	E. coli BSI_vs_NegBC	2.98685	0.0076824	2.32597	0.00724766
A0A1B0GVH7	IQCM	IQ domain-containing protein M	E. coli BSI_vs_NegBC	2.51396	0.00285961	2.24526	0.011318
A0M8Q6	IGLC7	Immunoglobulin lambda constant 7	E. coli BSI_vs_NegBC	3.32324	0.00113105	2.90102	0.00022317
A2NJV5	IGKV2-29	Immunoglobulin kappa variable 2-29	E. coli BSI_vs_NegBC	2.11768	0.022191	2.6373	0.000528201
A6NDG6	PGP	Glycerol-3-phosphate phosphatase	E. coli BSI_vs_NegBC	0.336751	0.0111845	0.418795	0.000115717
A6NI72;P14598	NCF1B	Putative neutrophil cytosol factor 1B	E. coli BSI_vs_NegBC	2.7262	0.000115288	3.51464	9.22724e-07
A6NML5	TMEM212	Transmembrane protein 212	E. coli BSI_vs_NegBC	8.04104	0.000149784	17.2268	1.36861e-06
B2RUZ4	SMIM1	Small integral membrane protein 1	E. coli BSI_vs_NegBC	0.1076	5.89e-06	0.144845	3.61282e-08
O00139	KIF2A	Kinesin-like protein KIF2A	E. coli BSI_vs_NegBC	0.419699	3.54e-05	0.411323	0.000128203
O00151	PDLIM1	PDZ and LIM domain protein 1	E. coli BSI_vs_NegBC	0.2177	0.000166574	0.220396	0.00013242
O00154	ACOT7	Cytosolic acyl coenzyme A thioester hydrolase	E. coli BSI_vs_NegBC	0.384153	0.00128803	0.385598	0.000472524
O00159	MYO1C	Unconventional myosin-Ic	E. coli BSI_vs_NegBC	0.260115	1.55e-05	0.296398	2.32054e-05
O00161	SNAP23	Synaptosomal-associated protein 23	E. coli BSI_vs_NegBC	0.168569	1.61e-06	0.151791	8.61098e-07
O00170	AIP	AH receptor-interacting protein	E. coli BSI_vs_NegBC	0.434149	0.000190334	0.378779	2.40394e-05
O00186	STXBP3	Syntaxin-binding protein 3	E. coli BSI_vs_NegBC	0.424367	8.04e-07	0.511185	0.00014172
O00194	RAB27B	Ras-related protein Rab-27B	E. coli BSI_vs_NegBC	0.0717469	3.74e-07	0.0999758	9.49999e-09
O00231	PSMD11	26S proteasome non-ATPase regulatory subunit 11	E. coli BSI_vs_NegBC	0.347723	5.73e-07	0.394266	3.30527e-06
O00232	PSMD12	26S proteasome non-ATPase regulatory subunit 12	E. coli BSI_vs_NegBC	0.481161	3.99e-06	0.521508	0.00209236
O00233	PSMD9	26S proteasome non-ATPase regulatory subunit 9	E. coli BSI_vs_NegBC	0.41204	0.019221	0.511448	0.000521959
O00264	PGRMC1	Membrane-associated progesterone receptor component 1	E. coli BSI_vs_NegBC	0.0733192	2.8e-07	0.121529	1.19414e-08
O00299	CLIC1	Chloride intracellular channel protein 1	E. coli BSI_vs_NegBC	0.43103	0.00250484	0.473175	0.000319288
O00329	PIK3CD	Phosphatidylinositol 4,5-bisphosphate 3-kinase catalytic subunit delta isoform	E. coli BSI_vs_NegBC	2.08823	0.000422621	2.26126	2.36221e-05
O00429	DNM1L	Dynamin-1-like protein	E. coli BSI_vs_NegBC	0.117936	1.74e-05	0.159913	1.00014e-08
O00451	GFRA2	GDNF family receptor alpha-2	E. coli BSI_vs_NegBC	2.17253	0.0221427	1.99752	0.0203122
O00483	NDUFA4	Cytochrome c oxidase subunit NDUFA4	E. coli BSI_vs_NegBC	0.132698	1.08e-07	0.149144	1.79255e-09
O00487	PSMD14	26S proteasome non-ATPase regulatory subunit 14	E. coli BSI_vs_NegBC	0.451504	1.8e-05	0.470465	0.000115165
O00533	CHL1	Neural cell adhesion molecule L1-like protein	E. coli BSI_vs_NegBC	2.13972	0.00363198	1.88863	0.00075405
O00602	FCN1	Ficolin-1	E. coli BSI_vs_NegBC	6.50961	5.68e-05	17.4334	7.23217e-08
O14531	DPYSL4	Dihydropyrimidinase-related protein 4	E. coli BSI_vs_NegBC	0.319543	0.000979704	0.405906	0.000261986
O14579	COPE	Coatomer subunit epsilon	E. coli BSI_vs_NegBC	0.413272	2.7e-05	0.487935	0.000488029
O14618	CCS	Copper chaperone for superoxide dismutase	E. coli BSI_vs_NegBC	0.367001	0.00109702	0.445866	0.000196637
O14672	ADAM10	Disintegrin and metalloproteinase domain-containing protein 10	E. coli BSI_vs_NegBC	0.431422	9.88e-06	0.496406	0.00199276
O14745	NHERF1	Na(+)/H(+) exchange regulatory cofactor NHE-RF1	E. coli BSI_vs_NegBC	0.43763	0.00104053	0.406924	0.0012516
O14746	TERT	Telomerase reverse transcriptase	E. coli BSI_vs_NegBC	2.19179	0.0498355	2.00078	0.0415203
O14786	NRP1	Neuropilin-1	E. coli BSI_vs_NegBC	2.46104	7.3e-05	2.12584	4.85499e-05
O14791	APOL1	Apolipoprotein L1	E. coli BSI_vs_NegBC	3.77943	1.07e-05	5.64962	9.49999e-09
O14960	LECT2	Leukocyte cell-derived chemotaxin-2	E. coli BSI_vs_NegBC	3.99968	0.000201116	4.37886	4.76642e-05
O14974	PPP1R12A	Protein phosphatase 1 regulatory subunit 12A	E. coli BSI_vs_NegBC	0.365523	6.75e-06	0.445226	1.88256e-05
O14980	XPO1	Exportin-1	E. coli BSI_vs_NegBC	0.441327	0.000995132	0.522539	0.00683943
O14983	ATP2A1	Sarcoplasmic/endoplasmic reticulum calcium ATPase 1	E. coli BSI_vs_NegBC	0.185177	2.61e-06	0.169051	3.76953e-07
O15117	FYB1	FYN-binding protein 1	E. coli BSI_vs_NegBC	0.492497	0.000198877	0.45274	9.99139e-05
O15127	SCAMP2	Secretory carrier-associated membrane protein 2	E. coli BSI_vs_NegBC	0.111139	2.03e-07	0.154102	1.10984e-07
O15144	ARPC2	Actin-related protein 2/3 complex subunit 2	E. coli BSI_vs_NegBC	0.227364	3.88e-06	0.275874	3.2817e-07
O15145	ARPC3	Actin-related protein 2/3 complex subunit 3	E. coli BSI_vs_NegBC	0.219608	3.54e-06	0.272352	4.26671e-07
O15173	PGRMC2	Membrane-associated progesterone receptor component 2	E. coli BSI_vs_NegBC	0.328001	3.96e-07	0.413279	5.24118e-06
O15212	PFDN6	Prefoldin subunit 6	E. coli BSI_vs_NegBC	0.328927	2.46e-05	0.34348	1.60677e-05
O15230	LAMA5	Laminin subunit alpha-5	E. coli BSI_vs_NegBC	2.08652	0.000209781	2.11124	0.000137257
O15260	SURF4	Surfeit locus protein 4	E. coli BSI_vs_NegBC	0.266076	1.12e-05	0.318716	5.05528e-06
O15327	INPP4B	Inositol polyphosphate 4-phosphatase type II	E. coli BSI_vs_NegBC	0.4328	0.000719251	0.4912	0.00483006
O15400	STX7	Syntaxin-7	E. coli BSI_vs_NegBC	0.145388	5.42e-08	0.176971	8.43494e-08
O15511	ARPC5	Actin-related protein 2/3 complex subunit 5	E. coli BSI_vs_NegBC	0.219847	4.48e-06	0.261364	3.16746e-07
O15533	TAPBP	Tapasin	E. coli BSI_vs_NegBC	0.15818	1.69e-06	0.233442	1.67584e-06
O15553	MEFV	Pyrin	E. coli BSI_vs_NegBC	2.43267	1.49e-05	2.32079	0.000348895
O43157	PLXNB1	Plexin-B1	E. coli BSI_vs_NegBC	2.5319	0.000171611	2.77956	7.18858e-05
O43182	ARHGAP6	Rho GTPase-activating protein 6	E. coli BSI_vs_NegBC	0.17198	6.19e-07	0.219688	1.19929e-07
O43399	TPD52L2	Tumor protein D54	E. coli BSI_vs_NegBC	0.443647	0.00646237	0.383667	9.31045e-05
O43405	COCH	Cochlin	E. coli BSI_vs_NegBC	2.17019	0.000903287	2.2975	0.000507667
O43488	AKR7A2	Aflatoxin B1 aldehyde reductase member 2	E. coli BSI_vs_NegBC	0.266876	1.27e-05	0.319939	6.51483e-07
O43504	LAMTOR5	Ragulator complex protein LAMTOR5	E. coli BSI_vs_NegBC	0.288598	9.64e-07	0.296983	8.02528e-06
O43516	WIPF1	WAS/WASL-interacting protein family member 1	E. coli BSI_vs_NegBC	0.350098	0.00021107	0.426381	0.000397412
O43566	RGS14	Regulator of G-protein signaling 14	E. coli BSI_vs_NegBC	2.10001	0.00331069	2.09184	0.000452242
O43586	PSTPIP1	Proline-serine-threonine phosphatase-interacting protein 1	E. coli BSI_vs_NegBC	2.15391	0.0165544	2.7392	0.000248509
O43617	TRAPPC3	Trafficking protein particle complex subunit 3	E. coli BSI_vs_NegBC	0.473472	2.54e-05	0.527768	0.000523976
O43639	NCK2	Cytoplasmic protein NCK2	E. coli BSI_vs_NegBC	0.403746	0.00338332	0.419956	0.00271702
O43670	ZNF207	BUB3-interacting and GLEBS motif-containing protein ZNF207	E. coli BSI_vs_NegBC	2.12869	0.00282939	2.43406	0.000175284
O43681	GET3	ATPase GET3	E. coli BSI_vs_NegBC	0.190169	0.00124599	0.298591	2.35352e-05
O43707	ACTN4	Alpha-actinin-4	E. coli BSI_vs_NegBC	0.109331	1.96e-06	0.162256	4.82376e-09
O43747	AP1G1	AP-1 complex subunit gamma-1	E. coli BSI_vs_NegBC	0.302015	1.18e-05	0.312148	2.69919e-06
O43815	STRN	Striatin	E. coli BSI_vs_NegBC	0.341185	1.15e-06	0.381754	2.13089e-07
O43852	CALU	Calumenin	E. coli BSI_vs_NegBC	0.312842	6.98e-06	0.343523	2.99606e-06
O43866	CD5L	CD5 antigen-like	E. coli BSI_vs_NegBC	2.03292	0.00603757	1.8214	0.0174208
O60229	KALRN	Kalirin	E. coli BSI_vs_NegBC	0.223112	3.59e-06	0.286249	1.08943e-05
O60240	PLIN1	Perilipin-1	E. coli BSI_vs_NegBC	2.85789	0.00109528	3.14118	0.000161057
O60331	PIP5K1C	Phosphatidylinositol 4-phosphate 5-kinase type-1 gamma	E. coli BSI_vs_NegBC	0.432776	0.000367538	0.50994	0.00104001
O60496	DOK2	Docking protein 2	E. coli BSI_vs_NegBC	0.334906	4.32e-05	0.409858	0.000178137
O60704	TPST2	Protein-tyrosine sulfotransferase 2	E. coli BSI_vs_NegBC	0.325824	4.95e-05	0.370154	4.28719e-05
O60716	CTNND1	Catenin delta-1	E. coli BSI_vs_NegBC	0.357943	3.17e-06	0.415279	4.29312e-06
O60762	DPM1	Dolichol-phosphate mannosyltransferase subunit 1	E. coli BSI_vs_NegBC	0.281332	7.18e-08	0.32552	5.20381e-07
O75022	LILRB3	Leukocyte immunoglobulin-like receptor subfamily B member 3	E. coli BSI_vs_NegBC	2.13356	0.0170191	2.40531	0.00105652
O75083	WDR1	WD repeat-containing protein 1	E. coli BSI_vs_NegBC	0.317406	0.00210175	0.310367	0.000573489
O75116	ROCK2	Rho-associated protein kinase 2	E. coli BSI_vs_NegBC	0.216245	1.53e-06	0.299066	2.01837e-07
O75131	CPNE3	Copine-3	E. coli BSI_vs_NegBC	2.21988	0.000432843	2.07961	0.000373176
O75144	ICOSLG	ICOS ligand	E. coli BSI_vs_NegBC	2.45983	0.00315489	1.86518	0.00336296
O75153	CLUH	Clustered mitochondria protein homolog	E. coli BSI_vs_NegBC	2.16403	0.00873323	2.79669	0.000487368
O75339	CILP	Cartilage intermediate layer protein 1	E. coli BSI_vs_NegBC	2.65681	0.00537498	2.61471	0.00208541
O75368	SH3BGRL	Adapter SH3BGRL	E. coli BSI_vs_NegBC	0.426904	0.0017329	0.541452	0.00755273
O75369	FLNB	Filamin-B	E. coli BSI_vs_NegBC	0.386141	1.68e-07	0.398507	3.41211e-06
O75390	CS	Citrate synthase, mitochondrial	E. coli BSI_vs_NegBC	0.0806456	4.45e-08	0.10565	1.79255e-09
O75396	SEC22B	Vesicle-trafficking protein SEC22b	E. coli BSI_vs_NegBC	0.159425	2.31e-07	0.210064	2.20496e-08
O75410	TACC1	Transforming acidic coiled-coil-containing protein 1	E. coli BSI_vs_NegBC	0.284978	1.13e-05	0.318479	3.30011e-06
O75477	ERLIN1	Erlin-1	E. coli BSI_vs_NegBC	0.470157	0.00821023	0.560648	0.021978
O75531	BANF1	Barrier-to-autointegration factor	E. coli BSI_vs_NegBC	0.405213	0.0112412	0.58452	0.0121045
O75558	STX11	Syntaxin-11	E. coli BSI_vs_NegBC	0.231754	5.72e-05	0.214743	4.59511e-05
O75563	SKAP2	Src kinase-associated phosphoprotein 2	E. coli BSI_vs_NegBC	0.341685	1.03e-06	0.41459	6.16937e-06
O75663	TIPRL	TIP41-like protein	E. coli BSI_vs_NegBC	0.356051	0.0178898	0.415027	0.000159917
O75689	ADAP1	Arf-GAP with dual PH domain-containing protein 1	E. coli BSI_vs_NegBC	2.03897	9.47e-05	1.98061	0.000392196
O75791	GRAP2	GRB2-related adapter protein 2	E. coli BSI_vs_NegBC	0.377383	0.000129313	0.405867	4.24108e-05
O75874	IDH1	Isocitrate dehydrogenase [NADP] cytoplasmic	E. coli BSI_vs_NegBC	0.155938	0.0313418	0.237358	1.28253e-07
O75882	ATRN	Attractin	E. coli BSI_vs_NegBC	2.84162	0.00640343	2.17896	0.00108867
O75888	TNFSF13	Tumor necrosis factor ligand superfamily member 13	E. coli BSI_vs_NegBC	2.09147	0.000309452	2.17128	4.55291e-05
O75909	CCNK	Cyclin-K	E. coli BSI_vs_NegBC	4.25299	3.89e-05	4.97982	2.96412e-05
O75915	ARL6IP5	PRA1 family protein 3	E. coli BSI_vs_NegBC	0.0496608	2.95e-08	0.0678821	7.19761e-10
O75935	DCTN3	Dynactin subunit 3	E. coli BSI_vs_NegBC	0.29986	2.9e-05	0.365311	4.47544e-06
O75947	ATP5PD	ATP synthase subunit d, mitochondrial	E. coli BSI_vs_NegBC	0.153792	2.03e-07	0.215699	5.42268e-07
O75955	FLOT1	Flotillin-1	E. coli BSI_vs_NegBC	0.218371	6.7e-06	0.263872	7.2834e-05
O75964	ATP5MG	ATP synthase subunit g, mitochondrial	E. coli BSI_vs_NegBC	0.166466	1.27e-07	0.19624	1.59188e-08
O75995	SASH3	SAM and SH3 domain-containing protein 3	E. coli BSI_vs_NegBC	2.06078	0.00106522	1.97395	0.00189868
O76074	PDE5A	cGMP-specific 3',5'-cyclic phosphodiesterase	E. coli BSI_vs_NegBC	0.239185	2e-05	0.286853	2.47701e-06
O94769	ECM2	Extracellular matrix protein 2	E. coli BSI_vs_NegBC	2.93244	0.000116416	2.56094	0.00491422
O94813	SLIT2	Slit homolog 2 protein	E. coli BSI_vs_NegBC	2.21577	8.5e-06	2.24591	1.24615e-05
O94826	TOMM70	Mitochondrial import receptor subunit TOM70	E. coli BSI_vs_NegBC	0.345983	6.27e-06	0.352191	3.71292e-07
O94886	TMEM63A	CSC1-like protein 1	E. coli BSI_vs_NegBC	0.25457	7.34e-06	0.274987	5.60778e-05
O94919	ENDOD1	Endonuclease domain-containing 1 protein	E. coli BSI_vs_NegBC	0.315246	0.000566551	0.216319	9.81377e-06
O94985	CLSTN1	Calsyntenin-1	E. coli BSI_vs_NegBC	4.32496	5.56e-05	10.2214	1.66775e-09
O95197	RTN3	Reticulon-3	E. coli BSI_vs_NegBC	0.266411	0.000166732	0.367587	0.000188
O95236	APOL3	Apolipoprotein L3	E. coli BSI_vs_NegBC	2.1049	0.00800104	2.36859	0.00121383
O95292	VAPB	Vesicle-associated membrane protein-associated protein B/C	E. coli BSI_vs_NegBC	0.136503	1.81e-07	0.164169	1.47573e-08
O95336	PGLS	6-phosphogluconolactonase	E. coli BSI_vs_NegBC	0.489481	0.00285246	0.625558	0.0173852
O95379	TNFAIP8	Tumor necrosis factor alpha-induced protein 8	E. coli BSI_vs_NegBC	2.01409	0.00603501	2.13414	0.000829728
O95445	APOM	Apolipoprotein M	E. coli BSI_vs_NegBC	3.22289	7.32e-05	4.28123	4.34253e-08
O95456	PSMG1	Proteasome assembly chaperone 1	E. coli BSI_vs_NegBC	2.08048	0.003897	1.90839	0.00286494
O95571	ETHE1	Persulfide dioxygenase ETHE1, mitochondrial	E. coli BSI_vs_NegBC	0.300633	0.000171814	0.281722	3.08462e-05
O95810	CAVIN2	Caveolae-associated protein 2	E. coli BSI_vs_NegBC	0.141757	1.4e-07	0.166408	1.11496e-08
O95831	AIFM1	Apoptosis-inducing factor 1, mitochondrial	E. coli BSI_vs_NegBC	0.476685	8.55e-05	0.45738	0.00320538
O95866	MPIG6B	Megakaryocyte and platelet inhibitory receptor G6b	E. coli BSI_vs_NegBC	0.0576893	9.05e-07	0.0790336	9.2874e-10
O95870	ABHD16A	Phosphatidylserine lipase ABHD16A	E. coli BSI_vs_NegBC	0.301376	4.21e-06	0.277292	2.78047e-05
O95980	RECK	Reversion-inducing cysteine-rich protein with Kazal motifs	E. coli BSI_vs_NegBC	2.36039	0.0165224	2.12663	0.0202896
P00367	GLUD1	Glutamate dehydrogenase 1, mitochondrial	E. coli BSI_vs_NegBC	0.348803	0.000349571	0.346553	3.97612e-05
P00387	CYB5R3	NADH-cytochrome b5 reductase 3	E. coli BSI_vs_NegBC	0.0830309	8.93e-08	0.122112	1.51725e-09
P00403	MT-CO2	Cytochrome c oxidase subunit 2	E. coli BSI_vs_NegBC	0.0792268	3.13e-08	0.0920104	1.71639e-08
P00450	CP	Ceruloplasmin	E. coli BSI_vs_NegBC	2.29174	0.000853011	2.59259	0.00011844
P00491	PNP	Purine nucleoside phosphorylase	E. coli BSI_vs_NegBC	0.32597	0.00143117	0.410851	0.00216106
P00492	HPRT1	Hypoxanthine-guanine phosphoribosyltransferase	E. coli BSI_vs_NegBC	0.466425	3.86e-05	0.523234	0.00073932
P00505	GOT2	Aspartate aminotransferase, mitochondrial	E. coli BSI_vs_NegBC	0.336642	2.53e-06	0.351355	2.60709e-05
P00734	F2	Prothrombin	E. coli BSI_vs_NegBC	4.67807	2.7e-07	17.473	2.59652e-11
P00736	C1R	Complement C1r subcomponent	E. coli BSI_vs_NegBC	2.58047	0.00628697	3.51826	7.09724e-05
P00738	HP	Haptoglobin	E. coli BSI_vs_NegBC	3.2501	0.0107069	2.78993	0.00837746
P00740	F9	Coagulation factor IX	E. coli BSI_vs_NegBC	4.97269	0.000653174	5.80122	5.43491e-08
P00742	F10	Coagulation factor X	E. coli BSI_vs_NegBC	7.46514	0.000147381	14.1097	4.87132e-10
P00751	CFB	Complement factor B	E. coli BSI_vs_NegBC	2.95946	3.96e-06	3.36224	1.38596e-07
P01009	SERPINA1	Alpha-1-antitrypsin	E. coli BSI_vs_NegBC	2.2308	0.00103984	2.03212	0.00145197
P01019	AGT	Angiotensinogen	E. coli BSI_vs_NegBC	3.11411	0.00229401	2.62796	8.86149e-05
P01023	A2M	Alpha-2-macroglobulin	E. coli BSI_vs_NegBC	4.55783	0.00231329	3.71547	1.65712e-05
P01024	C3	Complement C3	E. coli BSI_vs_NegBC	5.13999	6.66e-07	9.47144	1.54057e-10
P01031	C5	Complement C5	E. coli BSI_vs_NegBC	4.01584	9.6e-06	5.69573	1.61013e-09
P01133	EGF	Pro-epidermal growth factor	E. coli BSI_vs_NegBC	0.350991	4.68e-06	0.387706	6.94212e-06
P01591	JCHAIN	Immunoglobulin J chain	E. coli BSI_vs_NegBC	2.32268	0.0011279	2.14676	0.00271702
P01593;P01594	IGKV1D-33	Immunoglobulin kappa variable 1D-33	E. coli BSI_vs_NegBC	2.89346	0.00130553	2.53227	0.00188711
P01597;P04432	IGKV1-39	Immunoglobulin kappa variable 1-39	E. coli BSI_vs_NegBC	2.31985	0.00320514	2.43635	0.00540241
P01599	IGKV1-17	Immunoglobulin kappa variable 1-17	E. coli BSI_vs_NegBC	2.74818	0.000460967	2.63334	0.00152968
P01619	IGKV3-20	Immunoglobulin kappa variable 3-20	E. coli BSI_vs_NegBC	2.78708	0.000961814	2.44159	0.00179805
P01624	IGKV3-15	Immunoglobulin kappa variable 3-15	E. coli BSI_vs_NegBC	2.75691	0.00165531	2.46112	0.00274043
P01700	IGLV1-47	Immunoglobulin lambda variable 1-47	E. coli BSI_vs_NegBC	2.85689	0.00113727	2.55872	0.00671795
P01701	IGLV1-51	Immunoglobulin lambda variable 1-51	E. coli BSI_vs_NegBC	2.4079	0.000730478	2.22189	0.00335547
P01706	IGLV2-11	Immunoglobulin lambda variable 2-11	E. coli BSI_vs_NegBC	2.20893	0.0110672	1.97776	0.0236992
P01709	IGLV2-8	Immunoglobulin lambda variable 2-8	E. coli BSI_vs_NegBC	2.17627	0.0244316	1.6312	0.0564564
P01714	IGLV3-19	Immunoglobulin lambda variable 3-19	E. coli BSI_vs_NegBC	2.71237	0.0187699	1.64128	0.0811671
P01717	IGLV3-25	Immunoglobulin lambda variable 3-25	E. coli BSI_vs_NegBC	2.25044	0.00161381	1.82964	0.00967358
P01743	IGHV1-46	Immunoglobulin heavy variable 1-46	E. coli BSI_vs_NegBC	2.48575	0.00440576	2.48567	0.00264675
P01768;P0DP02;P0DP03	IGHV3-30	Immunoglobulin heavy variable 3-30	E. coli BSI_vs_NegBC	2.65833	0.00282939	2.39348	0.000868439
P01780	IGHV3-7	Immunoglobulin heavy variable 3-7	E. coli BSI_vs_NegBC	2.76149	0.0080322	2.36588	0.000459144
P01834	IGKC	Immunoglobulin kappa constant	E. coli BSI_vs_NegBC	2.51712	0.00066508	2.29317	0.000472422
P01859	IGHG2	Immunoglobulin heavy constant gamma 2	E. coli BSI_vs_NegBC	2.62901	0.00285961	2.35224	0.00179638
P01860	IGHG3	Immunoglobulin heavy constant gamma 3	E. coli BSI_vs_NegBC	2.5864	0.0024115	2.78271	0.000261182
P01861	IGHG4	Immunoglobulin heavy constant gamma 4	E. coli BSI_vs_NegBC	2.49289	0.0128496	2.43638	0.00225281
P01871	IGHM	Immunoglobulin heavy constant mu	E. coli BSI_vs_NegBC	2.0152	0.00552159	2.05435	0.00295529
P01876	IGHA1	Immunoglobulin heavy constant alpha 1	E. coli BSI_vs_NegBC	2.59682	0.0158361	2.21431	0.0108579
P01877	IGHA2	Immunoglobulin heavy constant alpha 2	E. coli BSI_vs_NegBC	2.70506	0.00757056	2.16132	0.00804284
P01889	HLA-B	HLA class I histocompatibility antigen, B alpha chain	E. coli BSI_vs_NegBC	0.281535	0.0014896	0.370607	0.00106893
P01893	HLA-H	Putative HLA class I histocompatibility antigen, alpha chain H	E. coli BSI_vs_NegBC	0.336145	5.51e-05	0.441062	0.00271927
P02452	COL1A1	Collagen alpha-1(I) chain	E. coli BSI_vs_NegBC	4.22501	0.0208387	3.23984	0.00472119
P02549	SPTA1	Spectrin alpha chain, erythrocytic 1	E. coli BSI_vs_NegBC	0.190924	0.017932	0.21582	0.000307631
P02649	APOE	Apolipoprotein E	E. coli BSI_vs_NegBC	3.95309	6.77e-05	4.17234	3.52778e-06
P02655	APOC2	Apolipoprotein C-II	E. coli BSI_vs_NegBC	2.2386	0.0117071	3.57558	2.77979e-05
P02730	SLC4A1	Band 3 anion transport protein	E. coli BSI_vs_NegBC	0.27076	0.0240663	0.312204	0.00595532
P02741	CRP	C-reactive protein	E. coli BSI_vs_NegBC	2.42894	0.0268899	2.12316	0.00582636
P02743	APCS	Serum amyloid P-component	E. coli BSI_vs_NegBC	6.73327	0.00192387	10.1386	3.84977e-10
P02746	C1QB	Complement C1q subcomponent subunit B	E. coli BSI_vs_NegBC	2.22987	0.00442547	2.87089	0.00257728
P02747	C1QC	Complement C1q subcomponent subunit C	E. coli BSI_vs_NegBC	2.13396	0.00148922	2.4382	0.00418836
P02748	C9	Complement component C9	E. coli BSI_vs_NegBC	2.98441	2.39e-07	3.5992	6.59214e-08
P02750	LRG1	Leucine-rich alpha-2-glycoprotein	E. coli BSI_vs_NegBC	2.51575	0.0192997	1.77233	0.0487096
P02751	FN1	Fibronectin	E. coli BSI_vs_NegBC	4.6979	0.00554539	3.65742	0.00772432
P02760	AMBP	Protein AMBP	E. coli BSI_vs_NegBC	2.15315	0.00321716	2.15577	0.0013964
P02765	AHSG	Alpha-2-HS-glycoprotein	E. coli BSI_vs_NegBC	2.55351	0.000172542	2.90776	3.08462e-05
P02775	PPBP	Platelet basic protein	E. coli BSI_vs_NegBC	3.08254	0.00100235	3.39934	3.74897e-05
P02776	PF4	Platelet factor 4	E. coli BSI_vs_NegBC	3.67814	0.000139036	5.42059	4.60328e-07
P02786	TFRC	Transferrin receptor protein 1	E. coli BSI_vs_NegBC	0.336206	0.00543311	0.471823	0.00930086
P02788	LTF	Lactotransferrin	E. coli BSI_vs_NegBC	3.3144	0.0200538	4.65085	0.000142916
P02790	HPX	Hemopexin	E. coli BSI_vs_NegBC	3.07102	0.00983828	2.06739	0.00795692
P03950	ANG	Angiogenin	E. coli BSI_vs_NegBC	2.11554	0.00161381	2.12847	0.00718046
P04003	C4BPA	C4b-binding protein alpha chain	E. coli BSI_vs_NegBC	5.0828	2.65e-05	4.35746	1.01677e-08
P04004	VTN	Vitronectin	E. coli BSI_vs_NegBC	3.44435	1.07e-07	4.89286	2.59652e-11
P04070	PROC	Vitamin K-dependent protein C	E. coli BSI_vs_NegBC	10.6853	0.000393354	8.19793	2.81337e-07
P04075	ALDOA	Fructose-bisphosphate aldolase A	E. coli BSI_vs_NegBC	0.311692	0.000679318	0.368712	0.000385952
P04083	ANXA1	Annexin A1	E. coli BSI_vs_NegBC	4.40247	3.36e-06	8.99237	6.21904e-10
P04114	APOB	Apolipoprotein B-100	E. coli BSI_vs_NegBC	3.48396	7.39e-05	3.65948	2.03527e-06
P04179	SOD2	Superoxide dismutase [Mn], mitochondrial	E. coli BSI_vs_NegBC	0.324467	0.00363198	0.38472	0.00524925
P04180	LCAT	Phosphatidylcholine-sterol acyltransferase	E. coli BSI_vs_NegBC	2.88857	0.000405565	2.93555	2.15413e-05
P04196	HRG	Histidine-rich glycoprotein	E. coli BSI_vs_NegBC	2.99202	0.000594861	3.43631	2.45917e-05
P04217	A1BG	Alpha-1B-glycoprotein	E. coli BSI_vs_NegBC	3.79724	0.00199659	2.57315	0.000192154
P04430	IGKV1-16	Immunoglobulin kappa variable 1-16	E. coli BSI_vs_NegBC	2.31386	0.00177169	2.29223	0.00163616
P04439	HLA-A	HLA class I histocompatibility antigen, A alpha chain	E. coli BSI_vs_NegBC	0.333854	2.8e-05	0.434587	0.00262299
P04792	HSPB1	Heat shock protein beta-1	E. coli BSI_vs_NegBC	0.200615	1.89e-05	0.24689	4.60328e-07
P04843	RPN1	Dolichyl-diphosphooligosaccharide--protein glycosyltransferase subunit 1	E. coli BSI_vs_NegBC	0.0821646	4.02e-08	0.106179	1.20028e-07
P04844	RPN2	Dolichyl-diphosphooligosaccharide--protein glycosyltransferase subunit 2	E. coli BSI_vs_NegBC	0.129048	4.1e-08	0.137294	8.85301e-08
P05023	ATP1A1	Sodium/potassium-transporting ATPase subunit alpha-1	E. coli BSI_vs_NegBC	0.383163	5.55e-05	0.447767	0.00119955
P05060	CHGB	Secretogranin-1	E. coli BSI_vs_NegBC	2.01313	0.00370189	2.22028	0.000595823
P05067	APP	Amyloid-beta precursor protein	E. coli BSI_vs_NegBC	2.41275	0.00189005	1.86413	0.0239898
P05090	APOD	Apolipoprotein D	E. coli BSI_vs_NegBC	3.80976	1.71e-06	4.90998	7.29539e-09
P05106	ITGB3	Integrin beta-3	E. coli BSI_vs_NegBC	0.0770628	2.96e-07	0.0756015	1.49236e-06
P05141	SLC25A5	ADP/ATP translocase 2	E. coli BSI_vs_NegBC	0.0851305	1.23e-08	0.0999005	2.48884e-10
P05156	CFI	Complement factor I	E. coli BSI_vs_NegBC	2.9235	0.00247903	2.17912	0.00264255
P05164	MPO	Myeloperoxidase	E. coli BSI_vs_NegBC	2.1338	0.00319908	2.87674	0.000748164
P05362	ICAM1	Intercellular adhesion molecule 1	E. coli BSI_vs_NegBC	2.34634	0.0188948	2.13425	0.00285049
P05452	CLEC3B	Tetranectin	E. coli BSI_vs_NegBC	2.3559	0.000101811	2.62283	0.000368109
P05543	SERPINA7	Thyroxine-binding globulin	E. coli BSI_vs_NegBC	2.78208	2.21e-05	2.83552	1.013e-06
P05546	SERPIND1	Heparin cofactor 2	E. coli BSI_vs_NegBC	3.19356	3.35e-06	5.35337	1.63244e-08
P05556	ITGB1	Integrin beta-1	E. coli BSI_vs_NegBC	0.117059	2.9e-06	0.166451	1.29303e-05
P05771	PRKCB	Protein kinase C beta type	E. coli BSI_vs_NegBC	0.197886	4.28e-06	0.268582	2.26392e-06
P05981	HPN	Serine protease hepsin	E. coli BSI_vs_NegBC	2.41159	0.000778004	2.27562	0.000120284
P06276	BCHE	Cholinesterase	E. coli BSI_vs_NegBC	4.08547	0.00102289	3.53296	2.25301e-05
P06312	IGKV4-1	Immunoglobulin kappa variable 4-1	E. coli BSI_vs_NegBC	2.50928	0.00125818	2.34714	0.00722271
P06576	ATP5F1B	ATP synthase subunit beta, mitochondrial	E. coli BSI_vs_NegBC	0.0727173	1.23e-08	0.100214	2.68603e-10
P06681	C2	Complement C2	E. coli BSI_vs_NegBC	3.73102	0.000155191	3.37703	5.50821e-07
P06733	ENO1	Alpha-enolase	E. coli BSI_vs_NegBC	0.287019	1.98e-06	0.357604	6.23901e-07
P06753	TPM3	Tropomyosin alpha-3 chain	E. coli BSI_vs_NegBC	0.0617797	2.27e-07	0.096037	8.31583e-10
P06756	ITGAV	Integrin alpha-V	E. coli BSI_vs_NegBC	0.498261	0.00956943	0.398915	0.00183484
P07203	GPX1	Glutathione peroxidase 1	E. coli BSI_vs_NegBC	0.180594	2.96e-07	0.20583	4.34253e-08
P07225	PROS1	Vitamin K-dependent protein S	E. coli BSI_vs_NegBC	2.7828	0.000156051	2.16731	0.000187654
P07237	P4HB	Protein disulfide-isomerase	E. coli BSI_vs_NegBC	0.15768	3.02e-05	0.201556	4.43546e-09
P07357	C8A	Complement component C8 alpha chain	E. coli BSI_vs_NegBC	3.43558	2.83e-06	3.71568	4.88768e-09
P07358	C8B	Complement component C8 beta chain	E. coli BSI_vs_NegBC	2.02827	0.000153003	2.15863	3.5339e-05
P07359	GP1BA	Platelet glycoprotein Ib alpha chain	E. coli BSI_vs_NegBC	0.0545798	1.27e-07	0.0731818	8.43494e-08
P07360	C8G	Complement component C8 gamma chain	E. coli BSI_vs_NegBC	3.80456	3.11e-06	4.34853	5.09582e-09
P07437	TUBB	Tubulin beta chain	E. coli BSI_vs_NegBC	0.0896729	3.13e-08	0.144736	4.15839e-09
P07585	DCN	Decorin	E. coli BSI_vs_NegBC	3.28804	0.0313181	5.33558	0.00098965
P07737	PFN1	Profilin-1	E. coli BSI_vs_NegBC	0.408276	0.00121916	0.443164	0.000522476
P07911	UMOD	Uromodulin	E. coli BSI_vs_NegBC	2.19352	7.57e-05	2.3614	1.79859e-06
P07947	YES1	Tyrosine-protein kinase Yes	E. coli BSI_vs_NegBC	0.22141	1.84e-05	0.271159	7.4801e-05
P07948	LYN	Tyrosine-protein kinase Lyn	E. coli BSI_vs_NegBC	0.358504	0.000756465	0.404515	0.00583292
P07951	TPM2	Tropomyosin beta chain	E. coli BSI_vs_NegBC	0.114649	2.74e-05	0.18579	1.0157e-05
P07954	FH	Fumarate hydratase, mitochondrial	E. coli BSI_vs_NegBC	0.267014	1.54e-06	0.23765	2.58789e-06
P07988	SFTPB	Pulmonary surfactant-associated protein B	E. coli BSI_vs_NegBC	2.37606	0.00768079	3.24733	0.000818534
P07996	THBS1	Thrombospondin-1	E. coli BSI_vs_NegBC	2.67427	0.00172692	3.26828	3.70153e-05
P08123	COL1A2	Collagen alpha-2(I) chain	E. coli BSI_vs_NegBC	3.71264	0.0283154	3.19698	0.0053613
P08133	ANXA6	Annexin A6	E. coli BSI_vs_NegBC	2.4019	0.0298606	1.85665	0.0165044
P08185	SERPINA6	Corticosteroid-binding globulin	E. coli BSI_vs_NegBC	4.01715	0.00285961	2.68224	0.000115165
P08294	SOD3	Extracellular superoxide dismutase [Cu-Zn]	E. coli BSI_vs_NegBC	2.89098	0.00519792	2.27734	0.000174904
P08311	CTSG	Cathepsin G	E. coli BSI_vs_NegBC	2.4958	0.00282939	5.81115	1.08056e-05
P08476	INHBA	Inhibin beta A chain	E. coli BSI_vs_NegBC	2.18194	0.00900222	1.92267	0.00712615
P08514	ITGA2B	Integrin alpha-IIb	E. coli BSI_vs_NegBC	0.0910228	2.05e-07	0.071487	1.72889e-06
P08519	LPA	Apolipoprotein(a)	E. coli BSI_vs_NegBC	3.877	0.00277282	4.09635	0.00152104
P08559	PDHA1	Pyruvate dehydrogenase E1 component subunit alpha, somatic form, mitochondrial	E. coli BSI_vs_NegBC	0.364619	1.57e-06	0.324666	1.52921e-05
P08603	CFH	Complement factor H	E. coli BSI_vs_NegBC	3.76617	2.08e-05	3.41483	3.47641e-07
P08621	SNRNP70	U1 small nuclear ribonucleoprotein 70 kDa	E. coli BSI_vs_NegBC	2.04618	0.0495278	3.06704	0.000206401
P08637	FCGR3A	Low affinity immunoglobulin gamma Fc region receptor III-A	E. coli BSI_vs_NegBC	3.34805	0.000347237	3.65815	3.8898e-06
P08648	ITGA5	Integrin alpha-5	E. coli BSI_vs_NegBC	0.380023	6.28e-05	0.423611	0.000193251
P08697	SERPINF2	Alpha-2-antiplasmin	E. coli BSI_vs_NegBC	2.08059	0.00240798	2.33696	0.000157803
P08709	F7	Coagulation factor VII	E. coli BSI_vs_NegBC	3.34861	0.000146081	2.76205	0.000139059
P09104	ENO2	Gamma-enolase	E. coli BSI_vs_NegBC	0.357862	9.3e-07	0.428252	4.32678e-05
P09486	SPARC	SPARC	E. coli BSI_vs_NegBC	0.276727	2.95e-05	0.303314	2.96412e-05
P09493	TPM1	Tropomyosin alpha-1 chain	E. coli BSI_vs_NegBC	0.0552307	1.53e-06	0.0909496	4.15839e-09
P09496	CLTA	Clathrin light chain A	E. coli BSI_vs_NegBC	0.0885926	4.07e-07	0.147776	5.04365e-09
P09661	SNRPA1	U2 small nuclear ribonucleoprotein A'	E. coli BSI_vs_NegBC	2.1014	0.0203169	2.67111	0.000270559
P09871	C1S	Complement C1s subcomponent	E. coli BSI_vs_NegBC	3.25302	0.0010606	7.63361	5.55069e-08
P0C0L4	C4A	Complement C4-A	E. coli BSI_vs_NegBC	3.36127	0.000214957	4.50221	9.94946e-08
P0C0L5	C4B	Complement C4-B	E. coli BSI_vs_NegBC	4.16415	6.11e-06	5.59222	2.33031e-09
P0C0S8;Q96KK5;Q99878;Q9BTM1	H2AC11	Histone H2A type 1	E. coli BSI_vs_NegBC	2.0521	0.00463226	2.2861	0.00121224
P0CG38	POTEI	POTE ankyrin domain family member I	E. coli BSI_vs_NegBC	0.257936	8.05e-08	0.313428	1.18733e-05
P0CH99;P0CI00	ZNF705D	Zinc finger protein 705D	E. coli BSI_vs_NegBC	3.79147	0.000139201	5.67312	8.7922e-09
P0DMM9;P0DMN0	SULT1A3	Sulfotransferase 1A3	E. coli BSI_vs_NegBC	0.480131	0.00455909	0.489289	0.00271565
P0DOX2		Immunoglobulin alpha-2 heavy chain	E. coli BSI_vs_NegBC	3.10814	0.00190578	2.53566	0.00046362
P0DOX3		Immunoglobulin delta heavy chain	E. coli BSI_vs_NegBC	2.22015	0.0053311	2.21882	0.000751345
P0DOX4		Immunoglobulin epsilon heavy chain	E. coli BSI_vs_NegBC	2.99979	0.000475039	2.87461	0.000257398
P0DOX5		Immunoglobulin gamma-1 heavy chain	E. coli BSI_vs_NegBC	2.46944	0.000579389	2.67633	0.000140426
P0DOX7		Immunoglobulin kappa light chain	E. coli BSI_vs_NegBC	2.7229	0.000903843	2.43272	0.000494356
P0DOX8		Immunoglobulin lambda-1 light chain	E. coli BSI_vs_NegBC	2.53047	0.00129927	2.36977	0.000418431
P0DOY2;P0DOY3	IGLC2	Immunoglobulin lambda constant 2	E. coli BSI_vs_NegBC	3.30585	0.00158471	2.71371	0.00060124
P0DP01	IGHV1-8	Immunoglobulin heavy variable 1-8	E. coli BSI_vs_NegBC	2.61625	0.0104955	1.50172	0.112741
P0DP23;P0DP24;P0DP25	CALM1	Calmodulin-1	E. coli BSI_vs_NegBC	0.410246	0.00036077	0.482967	0.00086505
P0DPH7;P0DPH8	TUBA3C	Tubulin alpha-3C chain	E. coli BSI_vs_NegBC	0.0809322	9.92e-08	0.134244	1.11496e-08
P0DPI2	GATD3	Glutamine amidotransferase-like class 1 domain-containing protein 3, mitochondrial	E. coli BSI_vs_NegBC	0.214026	1.23e-08	0.22985	7.0989e-08
P0DTE1	IGHV3-38-3	Probable non-functional immunoglobulin heavy variable 3-38-3	E. coli BSI_vs_NegBC	2.80782	0.0150239	2.0978	0.00968683
P10114	RAP2A	Ras-related protein Rap-2a	E. coli BSI_vs_NegBC	0.280562	1.96e-05	0.401549	0.00174658
P10301	RRAS	Ras-related protein R-Ras	E. coli BSI_vs_NegBC	0.321672	0.000629682	0.33325	0.000283976
P10321	HLA-C	HLA class I histocompatibility antigen, C alpha chain	E. coli BSI_vs_NegBC	0.454309	0.00785132	0.588129	0.0389855
P10451	SPP1	Osteopontin	E. coli BSI_vs_NegBC	4.89339	0.042395	5.18676	3.4836e-05
P10606	COX5B	Cytochrome c oxidase subunit 5B, mitochondrial	E. coli BSI_vs_NegBC	0.159776	6.98e-08	0.179209	4.3035e-08
P10619	CTSA	Lysosomal protective protein	E. coli BSI_vs_NegBC	0.289656	2.05e-07	0.282571	5.62025e-07
P10643	C7	Complement component C7	E. coli BSI_vs_NegBC	4.09256	4.45e-08	4.7933	2.15181e-09
P10644	PRKAR1A	cAMP-dependent protein kinase type I-alpha regulatory subunit	E. coli BSI_vs_NegBC	0.137122	2.78e-07	0.185173	6.51483e-07
P10720	PF4V1	Platelet factor 4 variant	E. coli BSI_vs_NegBC	7.13678	0.000104587	6.79819	5.95749e-08
P10809	HSPD1	60 kDa heat shock protein, mitochondrial	E. coli BSI_vs_NegBC	0.188121	0.00225571	0.185378	1.71639e-08
P10909	CLU	Clusterin	E. coli BSI_vs_NegBC	2.00389	0.00209176	2.23802	0.000275541
P11021	HSPA5	Endoplasmic reticulum chaperone BiP	E. coli BSI_vs_NegBC	0.336396	6.24e-08	0.381714	1.93408e-07
P11142	HSPA8	Heat shock cognate 71 kDa protein	E. coli BSI_vs_NegBC	0.251466	4.71e-06	0.331136	1.02061e-06
P11169	SLC2A3	Solute carrier family 2, facilitated glucose transporter member 3	E. coli BSI_vs_NegBC	0.15917	7.35e-07	0.192192	4.55291e-05
P11215	ITGAM	Integrin alpha-M	E. coli BSI_vs_NegBC	2.92672	0.0358181	3.23924	0.000520755
P11216	PYGB	Glycogen phosphorylase, brain form	E. coli BSI_vs_NegBC	0.346967	0.00111974	0.356938	4.55672e-05
P11226	MBL2	Mannose-binding protein C	E. coli BSI_vs_NegBC	2.30344	0.0203774	2.47717	0.000288387
P11277	SPTB	Spectrin beta chain, erythrocytic	E. coli BSI_vs_NegBC	0.173896	0.00738719	0.191781	6.90214e-05
P11310	ACADM	Medium-chain specific acyl-CoA dehydrogenase, mitochondrial	E. coli BSI_vs_NegBC	0.193487	7.54e-07	0.243627	1.14732e-06
P11362	FGFR1	Fibroblast growth factor receptor 1	E. coli BSI_vs_NegBC	2.21855	0.000339634	2.16606	0.00073197
P11413	G6PD	Glucose-6-phosphate 1-dehydrogenase	E. coli BSI_vs_NegBC	0.293461	4.3e-05	0.390055	8.69361e-05
P11441	UBL4A	Ubiquitin-like protein 4A	E. coli BSI_vs_NegBC	0.363846	0.000150036	0.367253	8.22649e-05
P11908	PRPS2	Ribose-phosphate pyrophosphokinase 2	E. coli BSI_vs_NegBC	0.418945	0.00056122	0.409953	0.00017966
P12109	COL6A1	Collagen alpha-1(VI) chain	E. coli BSI_vs_NegBC	4.22942	0.00709785	3.07291	4.39417e-05
P12110	COL6A2	Collagen alpha-2(VI) chain	E. coli BSI_vs_NegBC	4.71207	0.0118788	3.48591	4.04605e-05
P12111	COL6A3	Collagen alpha-3(VI) chain	E. coli BSI_vs_NegBC	3.61016	0.0116601	2.80611	9.85491e-05
P12236	SLC25A6	ADP/ATP translocase 3	E. coli BSI_vs_NegBC	0.100864	2.8e-08	0.148705	2.20496e-08
P12429	ANXA3	Annexin A3	E. coli BSI_vs_NegBC	2.49741	0.0153106	1.83532	0.0214072
P12544	GZMA	Granzyme A	E. coli BSI_vs_NegBC	2.11131	0.000150036	2.43584	0.000114431
P12724	RNASE3	Eosinophil cationic protein	E. coli BSI_vs_NegBC	2.20863	0.00926719	2.58786	0.00110036
P12814	ACTN1	Alpha-actinin-1	E. coli BSI_vs_NegBC	0.0567372	6.19e-07	0.0870298	8.43494e-08
P12931	SRC	Proto-oncogene tyrosine-protein kinase Src	E. coli BSI_vs_NegBC	0.150155	1.25e-05	0.177445	4.53844e-07
P13010	XRCC5	X-ray repair cross-complementing protein 5	E. coli BSI_vs_NegBC	2.02146	0.0471488	2.15416	0.00447029
P13073	COX4I1	Cytochrome c oxidase subunit 4 isoform 1, mitochondrial	E. coli BSI_vs_NegBC	0.0979832	6.98e-08	0.122547	5.41696e-08
P13224	GP1BB	Platelet glycoprotein Ib beta chain	E. coli BSI_vs_NegBC	0.0703287	1.14e-07	0.0663121	2.95689e-06
P13489	RNH1	Ribonuclease inhibitor	E. coli BSI_vs_NegBC	0.377427	0.00088345	0.48332	0.000268901
P13501	CCL5	C-C motif chemokine 5	E. coli BSI_vs_NegBC	2.54806	0.0454797	2.7763	0.00250194
P13591	NCAM1	Neural cell adhesion molecule 1	E. coli BSI_vs_NegBC	2.04787	0.00608182	1.79897	0.00335547
P13598	ICAM2	Intercellular adhesion molecule 2	E. coli BSI_vs_NegBC	0.222262	1.81e-05	0.266945	4.39993e-05
P13671	C6	Complement component C6	E. coli BSI_vs_NegBC	4.96786	6.19e-07	6.45515	1.23038e-09
P13716	ALAD	Delta-aminolevulinic acid dehydratase	E. coli BSI_vs_NegBC	0.424254	0.000589087	0.458631	0.00336862
P13804	ETFA	Electron transfer flavoprotein subunit alpha, mitochondrial	E. coli BSI_vs_NegBC	0.217406	5.88e-06	0.216267	2.09846e-08
P14151	SELL	L-selectin	E. coli BSI_vs_NegBC	2.40864	0.000148544	2.7659	2.26516e-05
P14174	MIF	Macrophage migration inhibitory factor	E. coli BSI_vs_NegBC	0.455741	0.000957318	0.557504	0.00478026
P14209	CD99	CD99 antigen	E. coli BSI_vs_NegBC	0.357973	0.00757996	0.519974	0.0122816
P14314	PRKCSH	Glucosidase 2 subunit beta	E. coli BSI_vs_NegBC	0.219166	6.82e-07	0.259293	2.50143e-07
P14406	COX7A2	Cytochrome c oxidase subunit 7A2, mitochondrial	E. coli BSI_vs_NegBC	0.15939	4.96e-08	0.191814	5.95749e-08
P14543	NID1	Nidogen-1	E. coli BSI_vs_NegBC	0.444648	0.000187322	0.431643	0.000403487
P14770	GP9	Platelet glycoprotein IX	E. coli BSI_vs_NegBC	0.1229	5.8e-07	0.139487	0.000351858
P15144	ANPEP	Aminopeptidase N	E. coli BSI_vs_NegBC	2.47313	0.00236603	2.49039	2.25187e-05
P15586	GNS	N-acetylglucosamine-6-sulfatase	E. coli BSI_vs_NegBC	0.455341	0.000312995	0.41726	9.03149e-05
P16070	CD44	CD44 antigen	E. coli BSI_vs_NegBC	2.76598	0.0161004	2.63881	0.00168809
P16109	SELP	P-selectin	E. coli BSI_vs_NegBC	0.114636	1.71e-06	0.170373	3.56606e-07
P16157	ANK1	Ankyrin-1	E. coli BSI_vs_NegBC	0.210532	0.0159965	0.248046	0.000326284
P16278	GLB1	Beta-galactosidase	E. coli BSI_vs_NegBC	0.318022	2.51e-07	0.34397	3.38953e-06
P16284	PECAM1	Platelet endothelial cell adhesion molecule	E. coli BSI_vs_NegBC	0.14208	3.2e-07	0.160782	1.47612e-06
P16298	PPP3CB	Serine/threonine-protein phosphatase 2B catalytic subunit beta isoform	E. coli BSI_vs_NegBC	0.451065	1.8e-05	0.521372	0.00049461
P16401	H1-5	Histone H1.5	E. coli BSI_vs_NegBC	2.35002	0.00792294	4.65756	9.01504e-05
P16615	ATP2A2	Sarcoplasmic/endoplasmic reticulum calcium ATPase 2	E. coli BSI_vs_NegBC	0.0790605	4.17e-07	0.1318	1.75193e-08
P16671	CD36	Platelet glycoprotein 4	E. coli BSI_vs_NegBC	0.109043	5.89e-06	0.209261	1.16861e-05
P17252	PRKCA	Protein kinase C alpha type	E. coli BSI_vs_NegBC	0.155825	6.19e-07	0.221964	1.88401e-06
P17301	ITGA2	Integrin alpha-2	E. coli BSI_vs_NegBC	0.215648	4.15e-05	0.29275	0.000189273
P17612	PRKACA	cAMP-dependent protein kinase catalytic subunit alpha	E. coli BSI_vs_NegBC	0.465037	3.22e-05	0.47272	1.00876e-05
P17858	PFKL	ATP-dependent 6-phosphofructokinase, liver type	E. coli BSI_vs_NegBC	0.306767	4.49e-05	0.394976	2.90851e-05
P17927	CR1	Complement receptor type 1	E. coli BSI_vs_NegBC	4.57302	0.0193867	3.83249	0.000111894
P17948	FLT1	Vascular endothelial growth factor receptor 1	E. coli BSI_vs_NegBC	2.12555	0.0240167	1.77766	0.0104386
P17980	PSMC3	26S proteasome regulatory subunit 6A	E. coli BSI_vs_NegBC	0.261679	0.000592066	0.343497	4.67285e-06
P17987	TCP1	T-complex protein 1 subunit alpha	E. coli BSI_vs_NegBC	0.320339	0.000393354	0.370586	5.48248e-05
P18031	PTPN1	Tyrosine-protein phosphatase non-receptor type 1	E. coli BSI_vs_NegBC	0.18378	1.84e-07	0.219303	1.9461e-08
P18054	ALOX12	Polyunsaturated fatty acid lipoxygenase ALOX12	E. coli BSI_vs_NegBC	0.248456	0.00021143	0.296294	4.5083e-05
P18084	ITGB5	Integrin beta-5	E. coli BSI_vs_NegBC	2.75121	0.0271756	2.4573	0.0052429
P18206	VCL	Vinculin	E. coli BSI_vs_NegBC	0.163511	5.85e-05	0.202689	1.70104e-06
P18510	IL1RN	Interleukin-1 receptor antagonist protein	E. coli BSI_vs_NegBC	2.89974	0.00821023	3.50653	5.72857e-05
P19086	GNAZ	Guanine nucleotide-binding protein G(z) subunit alpha	E. coli BSI_vs_NegBC	0.267548	2.8e-05	0.39091	0.00261909
P19367	HK1	Hexokinase-1	E. coli BSI_vs_NegBC	0.114077	1.25e-06	0.169186	7.30213e-09
P19823	ITIH2	Inter-alpha-trypsin inhibitor heavy chain H2	E. coli BSI_vs_NegBC	2.02062	0.00241392	2.22981	0.000872104
P19878	NCF2	Neutrophil cytosol factor 2	E. coli BSI_vs_NegBC	2.43106	0.00800135	3.00925	0.000111643
P20338	RAB4A	Ras-related protein Rab-4A	E. coli BSI_vs_NegBC	0.205247	7.01e-07	0.252904	1.11903e-07
P20339	RAB5A	Ras-related protein Rab-5A	E. coli BSI_vs_NegBC	0.225905	5.94e-07	0.327284	1.10938e-05
P20340	RAB6A	Ras-related protein Rab-6A	E. coli BSI_vs_NegBC	0.105644	2.68e-07	0.159248	1.23688e-09
P20702	ITGAX	Integrin alpha-X	E. coli BSI_vs_NegBC	2.74679	0.0133867	2.22755	0.00145343
P20742	PZP	Pregnancy zone protein	E. coli BSI_vs_NegBC	2.04842	0.0159965	2.10264	0.00218732
P20774	OGN	Mimecan	E. coli BSI_vs_NegBC	2.96735	8.45e-05	4.26939	9.00137e-08
P20807	CAPN3	Calpain-3	E. coli BSI_vs_NegBC	2.19005	0.0146418	2.31322	0.000359
P20851	C4BPB	C4b-binding protein beta chain	E. coli BSI_vs_NegBC	2.47078	0.00945579	2.47832	0.00107582
P20908	COL5A1	Collagen alpha-1(V) chain	E. coli BSI_vs_NegBC	2.97753	0.0327588	1.86983	0.0165645
P21281	ATP6V1B2	V-type proton ATPase subunit B, brain isoform	E. coli BSI_vs_NegBC	0.293999	8.3e-06	0.391801	5.8102e-05
P21291	CSRP1	Cysteine and glycine-rich protein 1	E. coli BSI_vs_NegBC	0.148418	3.97e-06	0.206341	2.96802e-07
P21333	FLNA	Filamin-A	E. coli BSI_vs_NegBC	0.141055	2.61e-07	0.202606	4.60328e-07
P21796	VDAC1	Non-selective voltage-gated ion channel VDAC1	E. coli BSI_vs_NegBC	0.214122	3.13e-08	0.259299	5.43491e-08
P21810	BGN	Biglycan	E. coli BSI_vs_NegBC	4.53132	0.00248072	3.71785	0.00179805
P21964	COMT	Catechol O-methyltransferase	E. coli BSI_vs_NegBC	0.158334	8.05e-08	0.192448	3.55436e-08
P22061	PCMT1	Protein-L-isoaspartate(D-aspartate) O-methyltransferase	E. coli BSI_vs_NegBC	0.360412	5.88e-06	0.471944	0.000127508
P22234	PAICS	Bifunctional phosphoribosylaminoimidazole carboxylase/phosphoribosylaminoimidazole succinocarboxamide synthetase	E. coli BSI_vs_NegBC	0.225749	3.94e-07	0.26888	6.77309e-09
P22307	SCP2	Sterol carrier protein 2	E. coli BSI_vs_NegBC	0.494863	0.0263367	0.5457	0.00109469
P22314	UBA1	Ubiquitin-like modifier-activating enzyme 1	E. coli BSI_vs_NegBC	0.351895	6.71e-05	0.411257	4.32516e-05
P22792	CPN2	Carboxypeptidase N subunit 2	E. coli BSI_vs_NegBC	3.13609	0.000286331	3.02036	3.92427e-07
P23142	FBLN1	Fibulin-1	E. coli BSI_vs_NegBC	4.30447	6.06e-05	4.19995	3.8898e-06
P23219	PTGS1	Prostaglandin G/H synthase 1	E. coli BSI_vs_NegBC	0.134015	4.68e-07	0.197693	3.48134e-06
P23229	ITGA6	Integrin alpha-6	E. coli BSI_vs_NegBC	0.145112	3.66e-06	0.122606	6.19062e-07
P23258	TUBG1	Tubulin gamma-1 chain	E. coli BSI_vs_NegBC	0.361542	6.73e-06	0.398598	4.56343e-05
P23352	ANOS1	Anosmin-1	E. coli BSI_vs_NegBC	5.87715	0.000116416	5.3949	3.2817e-07
P23368	ME2	NAD-dependent malic enzyme, mitochondrial	E. coli BSI_vs_NegBC	0.189118	4.1e-08	0.207551	4.39985e-08
P23381	WARS1	Tryptophan--tRNA ligase, cytoplasmic	E. coli BSI_vs_NegBC	2.01181	0.00113727	2.62217	1.36003e-05
P23560	BDNF	Neurotrophic factor BDNF precursor form	E. coli BSI_vs_NegBC	2.97327	0.00481742	4.37141	4.53844e-07
P23919	DTYMK	Thymidylate kinase	E. coli BSI_vs_NegBC	0.349406	1.7e-07	0.377082	2.72551e-06
P24534	EEF1B2	Elongation factor 1-beta	E. coli BSI_vs_NegBC	0.338837	0.000547903	0.369146	2.13224e-05
P24539	ATP5PB	ATP synthase F(0) complex subunit B1, mitochondrial	E. coli BSI_vs_NegBC	0.214788	4.23e-07	0.235113	3.91397e-06
P24557	TBXAS1	Thromboxane-A synthase	E. coli BSI_vs_NegBC	0.182738	2.9e-06	0.241588	0.000341829
P24821	TNC	Tenascin	E. coli BSI_vs_NegBC	4.10017	0.00356572	5.07523	6.01673e-06
P24844	MYL9	Myosin regulatory light polypeptide 9	E. coli BSI_vs_NegBC	0.247338	2.29e-05	0.290692	8.91418e-05
P25090	FPR2	N-formyl peptide receptor 2	E. coli BSI_vs_NegBC	3.90298	0.0438883	2.74461	0.000838386
P25311	AZGP1	Zinc-alpha-2-glycoprotein	E. coli BSI_vs_NegBC	3.11851	0.0478769	2.04139	0.0176847
P25325	MPST	3-mercaptopyruvate sulfurtransferase	E. coli BSI_vs_NegBC	0.43244	0.00959477	0.402333	9.13716e-05
P25398	RPS12	Small ribosomal subunit protein eS12	E. coli BSI_vs_NegBC	0.355349	1.26e-05	0.40192	9.91124e-06
P25705	ATP5F1A	ATP synthase subunit alpha, mitochondrial	E. coli BSI_vs_NegBC	0.0931538	1.23e-08	0.125412	2.48884e-10
P25815	S100P	Protein S100-P	E. coli BSI_vs_NegBC	2.32903	0.00640666	5.10351	3.95137e-06
P25940	COL5A3	Collagen alpha-3(V) chain	E. coli BSI_vs_NegBC	2.40383	0.00608182	2.20192	0.00103783
P26196	DDX6	Probable ATP-dependent RNA helicase DDX6	E. coli BSI_vs_NegBC	0.323609	9.74e-06	0.368081	1.0674e-06
P26885	FKBP2	Peptidyl-prolyl cis-trans isomerase FKBP2	E. coli BSI_vs_NegBC	0.289996	3.53e-07	0.375573	3.88295e-05
P26927	MST1	Hepatocyte growth factor-like protein	E. coli BSI_vs_NegBC	2.45289	0.000346558	2.1778	4.58721e-05
P27105	STOM	Stomatin	E. coli BSI_vs_NegBC	0.168154	2.27e-07	0.211693	0.000159917
P27338	MAOB	Amine oxidase [flavin-containing] B	E. coli BSI_vs_NegBC	0.431896	0.000674247	0.370179	0.00419863
P27348	YWHAQ	14-3-3 protein theta	E. coli BSI_vs_NegBC	0.193199	2.1e-05	0.25879	1.79404e-06
P27482	CALML3	Calmodulin-like protein 3	E. coli BSI_vs_NegBC	0.388196	0.00144165	0.525484	0.00312318
P27695	APEX1	DNA repair nuclease/redox regulator APEX1	E. coli BSI_vs_NegBC	2.20752	0.0266881	2.60513	0.00107134
P27708	CAD	Multifunctional protein CAD	E. coli BSI_vs_NegBC	0.382677	2.2e-05	0.40248	0.000366732
P27797	CALR	Calreticulin	E. coli BSI_vs_NegBC	0.150013	2.08e-07	0.178899	8.12126e-08
P27816	MAP4	Microtubule-associated protein 4	E. coli BSI_vs_NegBC	0.442744	0.000133366	0.393585	4.47544e-06
P27824	CANX	Calnexin	E. coli BSI_vs_NegBC	0.0930465	2.8e-08	0.114553	1.19414e-08
P27918	CFP	Properdin	E. coli BSI_vs_NegBC	8.16746	7.19e-05	17.5396	4.87132e-10
P28066	PSMA5	Proteasome subunit alpha type-5	E. coli BSI_vs_NegBC	0.468494	0.013248	0.508952	0.00285049
P28289	TMOD1	Tropomodulin-1	E. coli BSI_vs_NegBC	0.329268	0.0429427	0.483426	0.0133809
P28482	MAPK1	Mitogen-activated protein kinase 1	E. coli BSI_vs_NegBC	0.3754	0.000248878	0.460741	0.000141256
P28838	LAP3	Cytosol aminopeptidase	E. coli BSI_vs_NegBC	0.383538	0.0296451	0.404511	4.15706e-05
P29122	PCSK6	Proprotein convertase subtilisin/kexin type 6	E. coli BSI_vs_NegBC	2.38986	6.14e-05	2.11324	0.000180342
P29218	IMPA1	Inositol monophosphatase 1	E. coli BSI_vs_NegBC	0.456195	0.000409515	0.486684	0.000348895
P29279	CCN2	CCN family member 2	E. coli BSI_vs_NegBC	2.74196	0.00121556	2.39896	0.00212697
P29460	IL12B	Interleukin-12 subunit beta	E. coli BSI_vs_NegBC	2.00044	0.0484278	1.38822	0.261232
P29622	SERPINA4	Kallistatin	E. coli BSI_vs_NegBC	2.07333	0.000654905	2.66513	0.000379561
P29692	EEF1D	Elongation factor 1-delta	E. coli BSI_vs_NegBC	0.44422	0.0494313	0.50145	0.00340451
P30038	ALDH4A1	Delta-1-pyrroline-5-carboxylate dehydrogenase, mitochondrial	E. coli BSI_vs_NegBC	0.441967	0.0326689	0.491283	0.00450852
P30040	ERP29	Endoplasmic reticulum resident protein 29	E. coli BSI_vs_NegBC	0.203792	9.92e-08	0.227691	6.07898e-08
P30041	PRDX6	Peroxiredoxin-6	E. coli BSI_vs_NegBC	0.395367	1.85e-06	0.442202	4.8436e-05
P30044	PRDX5	Peroxiredoxin-5, mitochondrial	E. coli BSI_vs_NegBC	0.349298	6.19e-07	0.380597	3.31382e-06
P30048	PRDX3	Thioredoxin-dependent peroxide reductase, mitochondrial	E. coli BSI_vs_NegBC	0.0855535	2.8e-08	0.133345	4.03486e-09
P30049	ATP5F1D	ATP synthase subunit delta, mitochondrial	E. coli BSI_vs_NegBC	0.0870783	4.23e-08	0.122222	6.77309e-09
P30084	ECHS1	Enoyl-CoA hydratase, mitochondrial	E. coli BSI_vs_NegBC	0.351012	0.0123041	0.364493	4.15706e-05
P30101	PDIA3	Protein disulfide-isomerase A3	E. coli BSI_vs_NegBC	0.430248	1.27e-07	0.426776	5.58041e-07
P30153	PPP2R1A	Serine/threonine-protein phosphatase 2A 65 kDa regulatory subunit A alpha isoform	E. coli BSI_vs_NegBC	0.31588	0.016409	0.434015	0.000134902
P30273	FCER1G	High affinity immunoglobulin epsilon receptor subunit gamma	E. coli BSI_vs_NegBC	0.284871	0.000600668	0.293943	0.00166433
P30536	TSPO	Translocator protein	E. coli BSI_vs_NegBC	0.191765	0.00379217	0.209434	5.05528e-06
P31146	CORO1A	Coronin-1A	E. coli BSI_vs_NegBC	0.37614	0.00133227	0.497684	0.00201579
P31323	PRKAR2B	cAMP-dependent protein kinase type II-beta regulatory subunit	E. coli BSI_vs_NegBC	0.334731	1.16e-05	0.346274	4.96223e-07
P31431	SDC4	Syndecan-4	E. coli BSI_vs_NegBC	5.39973	0.00326259	3.20363	0.00282629
P31946	YWHAB	14-3-3 protein beta/alpha	E. coli BSI_vs_NegBC	0.251335	9.3e-05	0.328324	0.000232118
P31949	S100A11	Protein S100-A11	E. coli BSI_vs_NegBC	2.03028	0.00416129	2.42935	3.76502e-05
P32121	ARRB2	Beta-arrestin-2	E. coli BSI_vs_NegBC	2.12908	0.00489749	2.19632	0.000573489
P34897	SHMT2	Serine hydroxymethyltransferase, mitochondrial	E. coli BSI_vs_NegBC	0.498505	8.4e-05	0.570078	0.00658078
P34910	EVI2B	Protein EVI2B	E. coli BSI_vs_NegBC	4.56403	0.0378189	2.8635	0.000136462
P34932	HSPA4	Heat shock 70 kDa protein 4	E. coli BSI_vs_NegBC	0.440261	2.84e-05	0.471056	3.16049e-06
P35030	PRSS3	Trypsin-3	E. coli BSI_vs_NegBC	2.04866	0.000997149	2.37138	0.000127647
P35052	GPC1	Glypican-1	E. coli BSI_vs_NegBC	2.23878	0.0117017	2.24485	0.00186963
P35232	PHB1	Prohibitin 1	E. coli BSI_vs_NegBC	0.0838176	3.27e-08	0.110448	7.59113e-10
P35442	THBS2	Thrombospondin-2	E. coli BSI_vs_NegBC	2.69047	0.00287447	2.36969	0.000531085
P35527	KRT9	Keratin, type I cytoskeletal 9	E. coli BSI_vs_NegBC	2.34589	0.00371854	3.7848	2.13224e-05
P35542	SAA4	Serum amyloid A-4 protein	E. coli BSI_vs_NegBC	2.86228	1.03e-05	3.34213	6.51483e-07
P35579	MYH9	Myosin-9	E. coli BSI_vs_NegBC	0.491397	1.87e-05	0.49985	0.000257398
P35606	COPB2	Coatomer subunit beta'	E. coli BSI_vs_NegBC	0.2259	1.25e-06	0.2843	5.97208e-09
P35613	BSG	Basigin	E. coli BSI_vs_NegBC	0.367025	0.000582769	0.399637	0.00730969
P35625	TIMP3	Metalloproteinase inhibitor 3	E. coli BSI_vs_NegBC	3.06302	0.00183443	3.16074	7.65243e-05
P35813	PPM1A	Protein phosphatase 1A	E. coli BSI_vs_NegBC	0.399014	4.54e-05	0.42378	0.000154331
P35858	IGFALS	Insulin-like growth factor-binding protein complex acid labile subunit	E. coli BSI_vs_NegBC	2.92804	0.000366219	2.81662	2.4105e-05
P36542	ATP5F1C	ATP synthase subunit gamma, mitochondrial	E. coli BSI_vs_NegBC	0.147948	4.25e-08	0.216712	1.37432e-07
P36551	CPOX	Oxygen-dependent coproporphyrinogen-III oxidase, mitochondrial	E. coli BSI_vs_NegBC	0.424201	5.55e-05	0.42126	5.34426e-05
P36575	ARR3	Arrestin-C	E. coli BSI_vs_NegBC	0.464193	0.00282987	0.541218	0.0347167
P36873	PPP1CC	Serine/threonine-protein phosphatase PP1-gamma catalytic subunit	E. coli BSI_vs_NegBC	0.148714	4.7e-07	0.22154	1.47941e-07
P36915	GNL1	Guanine nucleotide-binding protein-like 1	E. coli BSI_vs_NegBC	0.408262	0.000488596	0.417787	0.00049461
P36955	SERPINF1	Pigment epithelium-derived factor	E. coli BSI_vs_NegBC	2.77254	0.000129612	2.52693	1.16861e-05
P36957	DLST	Dihydrolipoyllysine-residue succinyltransferase component of 2-oxoglutarate dehydrogenase complex, mitochondrial	E. coli BSI_vs_NegBC	0.272756	8.21e-05	0.262936	3.74545e-06
P36959	GMPR	GMP reductase 1	E. coli BSI_vs_NegBC	0.319249	0.00154846	0.406151	0.000209988
P37108	SRP14	Signal recognition particle 14 kDa protein	E. coli BSI_vs_NegBC	2.11248	0.0307824	2.51416	0.00107582
P37235	HPCAL1	Hippocalcin-like protein 1	E. coli BSI_vs_NegBC	0.403607	0.000199489	0.452676	0.000265461
P37802	TAGLN2	Transgelin-2	E. coli BSI_vs_NegBC	0.176892	0.000226457	0.198346	8.49588e-08
P37840	SNCA	Alpha-synuclein	E. coli BSI_vs_NegBC	0.326711	0.000110537	0.205335	4.738e-05
P38606	ATP6V1A	V-type proton ATPase catalytic subunit A	E. coli BSI_vs_NegBC	0.302557	3.7e-06	0.393341	1.5238e-05
P38646	HSPA9	Stress-70 protein, mitochondrial	E. coli BSI_vs_NegBC	0.123687	1.23e-08	0.15532	8.63427e-11
P39060	COL18A1	Collagen alpha-1(XVIII) chain	E. coli BSI_vs_NegBC	2.90312	0.0023301	2.81447	0.000532293
P39656	DDOST	Dolichyl-diphosphooligosaccharide--protein glycosyltransferase 48 kDa subunit	E. coli BSI_vs_NegBC	0.0673578	5.92e-08	0.0850572	4.03486e-09
P39748	FEN1	Flap endonuclease 1	E. coli BSI_vs_NegBC	2.11116	0.00496478	3.05943	8.77853e-05
P40197	GP5	Platelet glycoprotein V	E. coli BSI_vs_NegBC	0.123735	2.54e-06	0.184395	5.2038e-06
P40616	ARL1	ADP-ribosylation factor-like protein 1	E. coli BSI_vs_NegBC	0.439086	5.36e-05	0.499629	0.00211708
P40763	STAT3	Signal transducer and activator of transcription 3	E. coli BSI_vs_NegBC	0.18786	1.2e-05	0.24086	0.000132659
P40926	MDH2	Malate dehydrogenase, mitochondrial	E. coli BSI_vs_NegBC	0.134854	3.13e-08	0.184076	1.64487e-09
P40939	HADHA	Trifunctional enzyme subunit alpha, mitochondrial	E. coli BSI_vs_NegBC	0.183792	1.26e-07	0.206729	2.46891e-09
P41218	MNDA	Myeloid cell nuclear differentiation antigen	E. coli BSI_vs_NegBC	2.71424	0.0024724	6.11301	4.17869e-06
P41222	PTGDS	Prostaglandin-H2 D-isomerase	E. coli BSI_vs_NegBC	2.06395	0.0086883	1.7354	0.0198094
P41226	UBA7	Ubiquitin-like modifier-activating enzyme 7	E. coli BSI_vs_NegBC	0.325444	6.15e-05	0.323999	1.95731e-06
P41240	CSK	Tyrosine-protein kinase CSK	E. coli BSI_vs_NegBC	0.345277	6.45e-05	0.396534	2.25663e-05
P42025	ACTR1B	Beta-centractin	E. coli BSI_vs_NegBC	0.258738	3.51e-06	0.32992	6.19062e-07
P42229	STAT5A	Signal transducer and activator of transcription 5A	E. coli BSI_vs_NegBC	0.355259	0.00020287	0.379153	0.00112209
P42566	EPS15	Epidermal growth factor receptor substrate 15	E. coli BSI_vs_NegBC	0.350468	9.73e-05	0.337548	4.08827e-05
P42858	HTT	Huntingtin	E. coli BSI_vs_NegBC	0.484135	0.000150036	0.505457	0.000984256
P42892	ECE1	Endothelin-converting enzyme 1	E. coli BSI_vs_NegBC	0.214241	6.01e-06	0.23702	1.83059e-05
P43121	MCAM	Cell surface glycoprotein MUC18	E. coli BSI_vs_NegBC	2.74916	0.00332175	2.13408	0.00108867
P43243	MATR3	Matrin-3	E. coli BSI_vs_NegBC	2.06015	0.00215786	2.48128	7.83668e-05
P43251	BTD	Biotinidase	E. coli BSI_vs_NegBC	3.76366	0.00697028	2.52246	0.000347013
P43304	GPD2	Glycerol-3-phosphate dehydrogenase, mitochondrial	E. coli BSI_vs_NegBC	0.157111	1.55e-07	0.209464	3.61282e-08
P43307	SSR1	Translocon-associated protein subunit alpha	E. coli BSI_vs_NegBC	0.441749	5.68e-05	0.473579	0.002794
P43490	NAMPT	Nicotinamide phosphoribosyltransferase	E. coli BSI_vs_NegBC	3.0417	0.0047925	3.45597	9.59132e-06
P43652	AFM	Afamin	E. coli BSI_vs_NegBC	4.06084	0.0105829	2.42705	0.00132144
P43686	PSMC4	26S proteasome regulatory subunit 6B	E. coli BSI_vs_NegBC	0.370988	0.00525073	0.483589	0.00136087
P45880	VDAC2	Voltage-dependent anion-selective channel protein 2	E. coli BSI_vs_NegBC	0.185587	2.97e-08	0.241129	1.80224e-08
P45974	USP5	Ubiquitin carboxyl-terminal hydrolase 5	E. coli BSI_vs_NegBC	0.382541	0.00380968	0.476493	0.00306215
P46109	CRKL	Crk-like protein	E. coli BSI_vs_NegBC	0.112689	4.38e-06	0.169711	2.00259e-07
P46379	BAG6	Large proline-rich protein BAG6	E. coli BSI_vs_NegBC	0.412646	3.41e-06	0.473636	1.97969e-05
P46459	NSF	Vesicle-fusing ATPase	E. coli BSI_vs_NegBC	0.336363	0.0131163	0.485259	0.000209988
P46778	RPL21	Large ribosomal subunit protein eL21	E. coli BSI_vs_NegBC	2.21302	4.12e-05	1.98082	0.000284717
P46940	IQGAP1	Ras GTPase-activating-like protein IQGAP1	E. coli BSI_vs_NegBC	2.2515	0.0143529	2.80682	0.000138184
P46977	STT3A	Dolichyl-diphosphooligosaccharide--protein glycosyltransferase subunit STT3A	E. coli BSI_vs_NegBC	0.434889	0.000802963	0.334207	0.00352745
P47755	CAPZA2	F-actin-capping protein subunit alpha-2	E. coli BSI_vs_NegBC	0.176443	1.84e-05	0.254513	1.19894e-06
P47756	CAPZB	F-actin-capping protein subunit beta	E. coli BSI_vs_NegBC	0.216069	4.38e-06	0.307101	1.05283e-06
P47985	UQCRFS1	Cytochrome b-c1 complex subunit Rieske, mitochondrial	E. coli BSI_vs_NegBC	0.392683	1.3e-06	0.424718	9.85491e-05
P48047	ATP5PO	ATP synthase subunit O, mitochondrial	E. coli BSI_vs_NegBC	0.133604	2.8e-08	0.166393	6.5451e-11
P48059	LIMS1	LIM and senescent cell antigen-like-containing domain protein 1	E. coli BSI_vs_NegBC	0.302166	4.6e-06	0.362829	0.000254637
P48444	ARCN1	Coatomer subunit delta	E. coli BSI_vs_NegBC	0.344943	7.38e-07	0.370327	2.68303e-08
P48507	GCLM	Glutamate--cysteine ligase regulatory subunit	E. coli BSI_vs_NegBC	0.274126	0.000324568	0.374983	0.000131537
P48643	CCT5	T-complex protein 1 subunit epsilon	E. coli BSI_vs_NegBC	0.299246	0.00375113	0.385525	7.50393e-05
P48735	IDH2	Isocitrate dehydrogenase [NADP], mitochondrial	E. coli BSI_vs_NegBC	0.160454	4.96e-08	0.177907	1.66775e-09
P48740	MASP1	Mannan-binding lectin serine protease 1	E. coli BSI_vs_NegBC	3.45643	0.000507448	3.76395	3.4583e-07
P48745	CCN3	CCN family member 3	E. coli BSI_vs_NegBC	2.37466	0.00527424	1.99564	0.00685636
P49257	LMAN1	Protein ERGIC-53	E. coli BSI_vs_NegBC	0.215077	4.96e-08	0.258326	1.26198e-08
P49327	FASN	Fatty acid synthase	E. coli BSI_vs_NegBC	0.204555	2.45e-06	0.240757	1.38975e-07
P49411	TUFM	Elongation factor Tu, mitochondrial	E. coli BSI_vs_NegBC	0.138932	3.97e-07	0.196269	6.17767e-08
P49585	PCYT1A	Choline-phosphate cytidylyltransferase A	E. coli BSI_vs_NegBC	2.03231	0.0241235	2.18124	0.000720236
P49588	AARS1	Alanine--tRNA ligase, cytoplasmic	E. coli BSI_vs_NegBC	0.406221	1.66e-05	0.419233	3.60796e-05
P49593	PPM1F	Protein phosphatase 1F	E. coli BSI_vs_NegBC	0.398007	0.000339634	0.464067	0.00112209
P49619	DGKG	Diacylglycerol kinase gamma	E. coli BSI_vs_NegBC	0.480828	0.00517007	0.470501	0.00627203
P49736	MCM2	DNA replication licensing factor MCM2	E. coli BSI_vs_NegBC	0.466963	0.0109542	0.497595	0.0238721
P49746	THBS3	Thrombospondin-3	E. coli BSI_vs_NegBC	2.87524	2.85e-05	3.38166	1.29846e-05
P49748	ACADVL	Very long-chain specific acyl-CoA dehydrogenase, mitochondrial	E. coli BSI_vs_NegBC	0.278192	0.000112283	0.234947	1.67584e-06
P49755	TMED10	Transmembrane emp24 domain-containing protein 10	E. coli BSI_vs_NegBC	0.0996226	3.27e-08	0.135247	1.61013e-09
P49908	SELENOP	Selenoprotein P	E. coli BSI_vs_NegBC	3.55442	1.63e-05	2.67737	7.33369e-05
P49913	CAMP	Cathelicidin antimicrobial peptide	E. coli BSI_vs_NegBC	3.0528	0.0056951	4.21722	4.64655e-05
P50148	GNAQ	Guanine nucleotide-binding protein G(q) subunit alpha	E. coli BSI_vs_NegBC	0.160452	1.33e-06	0.218277	3.9196e-05
P50225	SULT1A1	Sulfotransferase 1A1	E. coli BSI_vs_NegBC	0.423168	0.00970271	0.486995	0.00105925
P50453	SERPINB9	Serpin B9	E. coli BSI_vs_NegBC	0.309139	1.02e-05	0.35413	1.26131e-06
P50454	SERPINH1	Serpin H1	E. coli BSI_vs_NegBC	0.218389	1.31e-05	0.286751	5.95749e-08
P50552	VASP	Vasodilator-stimulated phosphoprotein	E. coli BSI_vs_NegBC	0.143923	5.68e-06	0.225331	2.14949e-07
P50851	LRBA	Lipopolysaccharide-responsive and beige-like anchor protein	E. coli BSI_vs_NegBC	0.223878	3.97e-06	0.246991	9.5833e-06
P50990	CCT8	T-complex protein 1 subunit theta	E. coli BSI_vs_NegBC	0.234476	7.22e-06	0.307182	2.03342e-06
P51124	GZMM	Granzyme M	E. coli BSI_vs_NegBC	2.00996	0.000200282	1.9525	0.000254456
P51148	RAB5C	Ras-related protein Rab-5C	E. coli BSI_vs_NegBC	0.199545	3.68e-06	0.283839	1.36003e-05
P51149	RAB7A	Ras-related protein Rab-7a	E. coli BSI_vs_NegBC	0.272038	1.41e-06	0.340788	4.47544e-06
P51452	DUSP3	Dual specificity protein phosphatase 3	E. coli BSI_vs_NegBC	0.331102	9.32e-05	0.391772	1.17257e-05
P51571	SSR4	Translocon-associated protein subunit delta	E. coli BSI_vs_NegBC	0.132513	4.45e-08	0.161704	1.2649e-08
P51572	BCAP31	B-cell receptor-associated protein 31	E. coli BSI_vs_NegBC	0.0791269	1.56e-07	0.133455	7.15009e-07
P51575	P2RX1	P2X purinoceptor 1	E. coli BSI_vs_NegBC	0.235444	3.89e-06	0.263068	6.19062e-07
P51659	HSD17B4	Peroxisomal multifunctional enzyme type 2	E. coli BSI_vs_NegBC	0.114317	2.8e-08	0.133965	6.5451e-11
P51665	PSMD7	26S proteasome non-ATPase regulatory subunit 7	E. coli BSI_vs_NegBC	0.412247	1.8e-05	0.459843	0.000357823
P51884	LUM	Lumican	E. coli BSI_vs_NegBC	3.03694	0.00797176	2.28692	0.00176117
P52597	HNRNPF	Heterogeneous nuclear ribonucleoprotein F	E. coli BSI_vs_NegBC	0.409784	3.22e-05	0.419523	7.80705e-06
P52790	HK3	Hexokinase-3	E. coli BSI_vs_NegBC	2.04253	0.000362069	2.36913	4.7471e-05
P52907	CAPZA1	F-actin-capping protein subunit alpha-1	E. coli BSI_vs_NegBC	0.16136	3.34e-06	0.242748	1.19929e-07
P53367	ARFIP1	Arfaptin-1	E. coli BSI_vs_NegBC	2.85415	5.14e-05	2.42555	0.000964932
P53396	ACLY	ATP-citrate synthase	E. coli BSI_vs_NegBC	0.363041	3.89e-06	0.410684	1.92443e-06
P53618	COPB1	Coatomer subunit beta	E. coli BSI_vs_NegBC	0.193127	1.22e-06	0.256038	5.10453e-09
P53621	COPA	Coatomer subunit alpha	E. coli BSI_vs_NegBC	0.308524	7.49e-07	0.348501	8.94645e-09
P54278	PMS2	Mismatch repair endonuclease PMS2	E. coli BSI_vs_NegBC	4.52267	0.00831466	3.16708	0.00240937
P54619	PRKAG1	5'-AMP-activated protein kinase subunit gamma-1	E. coli BSI_vs_NegBC	0.374295	2.61e-06	0.388138	3.70652e-07
P54652	HSPA2	Heat shock-related 70 kDa protein 2	E. coli BSI_vs_NegBC	0.297167	2.16e-06	0.363895	4.39116e-07
P54802	NAGLU	Alpha-N-acetylglucosaminidase	E. coli BSI_vs_NegBC	2.04827	0.00340773	1.86917	0.00486001
P54819	AK2	Adenylate kinase 2, mitochondrial	E. coli BSI_vs_NegBC	0.176944	2.83e-06	0.229563	1.86052e-07
P54920	NAPA	Alpha-soluble NSF attachment protein	E. coli BSI_vs_NegBC	0.275568	6.19e-07	0.344687	3.87608e-06
P55056	APOC4	Apolipoprotein C-IV	E. coli BSI_vs_NegBC	3.81719	0.00393652	4.96471	5.97433e-07
P55058	PLTP	Phospholipid transfer protein	E. coli BSI_vs_NegBC	2.22886	0.00565248	4.06955	1.04686e-05
P55072	VCP	Transitional endoplasmic reticulum ATPase	E. coli BSI_vs_NegBC	0.231895	4.11e-06	0.258951	8.13558e-07
P55084	HADHB	Trifunctional enzyme subunit beta, mitochondrial	E. coli BSI_vs_NegBC	0.178507	1.23e-08	0.208478	6.35544e-10
P55786	NPEPPS	Puromycin-sensitive aminopeptidase	E. coli BSI_vs_NegBC	0.316142	0.00212753	0.427206	0.00138578
P55809	OXCT1	Succinyl-CoA:3-ketoacid coenzyme A transferase 1, mitochondrial	E. coli BSI_vs_NegBC	0.319952	2.24e-06	0.354274	5.51242e-06
P56159	GFRA1	GDNF family receptor alpha-1	E. coli BSI_vs_NegBC	0.481771	0.00317338	0.61505	0.0311139
P56381	ATP5F1E	ATP synthase subunit epsilon, mitochondrial	E. coli BSI_vs_NegBC	0.19047	1.75e-06	0.20929	8.43494e-08
P58335	ANTXR2	Anthrax toxin receptor 2	E. coli BSI_vs_NegBC	2.068	0.000208606	2.3936	4.04605e-05
P58546	MTPN	Myotrophin	E. coli BSI_vs_NegBC	0.267834	7.39e-05	0.323613	9.75008e-05
P59998	ARPC4	Actin-related protein 2/3 complex subunit 4	E. coli BSI_vs_NegBC	0.230867	2.16e-06	0.271449	2.61006e-07
P60484	PTEN	Phosphatidylinositol 3,4,5-trisphosphate 3-phosphatase and dual-specificity protein phosphatase PTEN	E. coli BSI_vs_NegBC	2.25265	2.34e-05	2.11507	7.5587e-06
P60709	ACTB	Actin, cytoplasmic 1	E. coli BSI_vs_NegBC	0.195466	1.27e-07	0.234272	1.38349e-06
P60953	CDC42	Cell division control protein 42 homolog	E. coli BSI_vs_NegBC	0.399553	0.000346108	0.42949	0.000368239
P60981	DSTN	Destrin	E. coli BSI_vs_NegBC	0.445191	0.000342197	0.463068	0.000108559
P61006	RAB8A	Ras-related protein Rab-8A	E. coli BSI_vs_NegBC	0.33574	9e-06	0.441584	6.93464e-05
P61019	RAB2A	Ras-related protein Rab-2A	E. coli BSI_vs_NegBC	0.21915	5.12e-08	0.288245	8.52426e-08
P61020	RAB5B	Ras-related protein Rab-5B	E. coli BSI_vs_NegBC	0.289577	4.25e-06	0.439964	0.00264675
P61026	RAB10	Ras-related protein Rab-10	E. coli BSI_vs_NegBC	0.13965	5.8e-07	0.236885	6.53837e-06
P61106	RAB14	Ras-related protein Rab-14	E. coli BSI_vs_NegBC	0.167376	2.37e-07	0.241381	1.60054e-07
P61158	ACTR3	Actin-related protein 3	E. coli BSI_vs_NegBC	0.211008	4.88e-06	0.267691	2.75025e-07
P61160	ACTR2	Actin-related protein 2	E. coli BSI_vs_NegBC	0.212052	2.24e-06	0.27023	2.38516e-07
P61163	ACTR1A	Alpha-centractin	E. coli BSI_vs_NegBC	0.167242	7.38e-07	0.240327	5.61186e-07
P61224	RAP1B	Ras-related protein Rap-1b	E. coli BSI_vs_NegBC	0.312497	2.71e-06	0.352255	3.13159e-06
P61225	RAP2B	Ras-related protein Rap-2b	E. coli BSI_vs_NegBC	0.345891	0.00156644	0.34926	0.00261927
P61421	ATP6V0D1	V-type proton ATPase subunit d 1	E. coli BSI_vs_NegBC	0.215753	4.37e-07	0.226367	6.0187e-07
P61604	HSPE1	10 kDa heat shock protein, mitochondrial	E. coli BSI_vs_NegBC	0.128707	1.23e-08	0.153642	3.4316e-10
P61923	COPZ1	Coatomer subunit zeta-1	E. coli BSI_vs_NegBC	0.337398	2.84e-07	0.332905	1.31257e-07
P61960	UFM1	Ubiquitin-fold modifier 1	E. coli BSI_vs_NegBC	0.461314	0.000430005	0.455101	2.58799e-05
P61981	YWHAG	14-3-3 protein gamma	E. coli BSI_vs_NegBC	0.21256	1.5e-05	0.268865	6.75438e-06
P62136	PPP1CA	Serine/threonine-protein phosphatase PP1-alpha catalytic subunit	E. coli BSI_vs_NegBC	0.169133	1.01e-06	0.227858	4.65506e-07
P62140	PPP1CB	Serine/threonine-protein phosphatase PP1-beta catalytic subunit	E. coli BSI_vs_NegBC	0.287742	1.87e-05	0.366756	2.15413e-05
P62258	YWHAE	14-3-3 protein epsilon	E. coli BSI_vs_NegBC	0.195518	5.3e-06	0.248449	1.07085e-06
P62328	TMSB4X	Thymosin beta-4	E. coli BSI_vs_NegBC	0.456349	0.0184554	0.549102	0.0391541
P62333	PSMC6	26S proteasome regulatory subunit 10B	E. coli BSI_vs_NegBC	0.32664	0.0050441	0.458988	0.000766889
P62491	RAB11A	Ras-related protein Rab-11A	E. coli BSI_vs_NegBC	0.124267	3.22e-07	0.189755	7.75016e-08
P62714	PPP2CB	Serine/threonine-protein phosphatase 2A catalytic subunit beta isoform	E. coli BSI_vs_NegBC	0.260244	0.000293455	0.36534	2.49159e-05
P62736	ACTA2	Actin, aortic smooth muscle	E. coli BSI_vs_NegBC	0.429538	4.02e-05	0.500294	0.000531085
P62820	RAB1A	Ras-related protein Rab-1A	E. coli BSI_vs_NegBC	0.167714	4.05e-06	0.235858	3.48886e-07
P62826	RAN	GTP-binding nuclear protein Ran	E. coli BSI_vs_NegBC	2.05131	0.0364187	2.45196	0.00152968
P62873	GNB1	Guanine nucleotide-binding protein G(I)/G(S)/G(T) subunit beta-1	E. coli BSI_vs_NegBC	0.32031	6.28e-05	0.366914	0.000655901
P62937	PPIA	Peptidyl-prolyl cis-trans isomerase A	E. coli BSI_vs_NegBC	0.419538	0.000232062	0.479863	0.000585051
P62993	GRB2	Growth factor receptor-bound protein 2	E. coli BSI_vs_NegBC	0.315814	0.000330589	0.379375	0.000144933
P63027	VAMP2	Vesicle-associated membrane protein 2	E. coli BSI_vs_NegBC	0.289727	3.16e-06	0.300899	3.03498e-06
P63104	YWHAZ	14-3-3 protein zeta/delta	E. coli BSI_vs_NegBC	0.198168	1.18e-05	0.236113	7.32565e-05
P63167	DYNLL1	Dynein light chain 1, cytoplasmic	E. coli BSI_vs_NegBC	0.428889	0.000233908	0.493605	0.000326284
P63208	SKP1	S-phase kinase-associated protein 1	E. coli BSI_vs_NegBC	0.457124	0.000346499	0.543015	0.000468542
P63218	GNG5	Guanine nucleotide-binding protein G(I)/G(S)/G(O) subunit gamma-5	E. coli BSI_vs_NegBC	0.371102	4.84e-05	0.375446	1.94439e-05
P67812	SEC11A	Signal peptidase complex catalytic subunit SEC11A	E. coli BSI_vs_NegBC	0.2128	2.03e-07	0.256159	8.67226e-07
P67936	TPM4	Tropomyosin alpha-4 chain	E. coli BSI_vs_NegBC	0.061572	7.49e-07	0.0741786	8.7922e-09
P68363;Q9BQE3	TUBA1B	Tubulin alpha-1B chain	E. coli BSI_vs_NegBC	0.0970473	3.13e-08	0.140903	4.87132e-10
P68366	TUBA4A	Tubulin alpha-4A chain	E. coli BSI_vs_NegBC	0.0764376	1.47e-07	0.109457	3.55436e-08
P68371	TUBB4B	Tubulin beta-4B chain	E. coli BSI_vs_NegBC	0.0875093	4.45e-08	0.142169	3.71874e-09
P68402	PAFAH1B2	Platelet-activating factor acetylhydrolase IB subunit alpha2	E. coli BSI_vs_NegBC	0.402557	0.000130371	0.456718	0.000265461
P78333	GPC5	Glypican-5	E. coli BSI_vs_NegBC	2.46889	0.0028504	1.96742	0.010905
P78371	CCT2	T-complex protein 1 subunit beta	E. coli BSI_vs_NegBC	0.39659	0.000125679	0.374104	0.000133694
P78417	GSTO1	Glutathione S-transferase omega-1	E. coli BSI_vs_NegBC	0.484944	0.00238359	0.577238	0.00583292
P78509	RELN	Reelin	E. coli BSI_vs_NegBC	3.7358	0.0325328	1.99515	0.0810835
P78539	SRPX	Sushi repeat-containing protein SRPX	E. coli BSI_vs_NegBC	2.00602	0.0119915	2.29085	0.00746096
P78556	CCL20	C-C motif chemokine 20	E. coli BSI_vs_NegBC	6.04633	0.0430511	3.42575	0.00772432
P78559	MAP1A	Microtubule-associated protein 1A	E. coli BSI_vs_NegBC	0.299018	9.15e-06	0.35061	3.48134e-06
P80303	NUCB2	Nucleobindin-2	E. coli BSI_vs_NegBC	0.377082	2.8e-05	0.43383	0.00031466
P80511	S100A12	Protein S100-A12	E. coli BSI_vs_NegBC	4.82418	1.05e-06	75.9886	2.59652e-11
P80748	IGLV3-21	Immunoglobulin lambda variable 3-21	E. coli BSI_vs_NegBC	2.83043	0.00471928	1.95734	0.0168539
P98160	HSPG2	Basement membrane-specific heparan sulfate proteoglycan core protein	E. coli BSI_vs_NegBC	2.75424	0.000287189	2.5151	0.00026152
P99999	CYCS	Cytochrome c	E. coli BSI_vs_NegBC	0.227423	2.65e-05	0.225799	5.57827e-07
Q00013	MPP1	55 kDa erythrocyte membrane protein	E. coli BSI_vs_NegBC	0.377897	0.00108202	0.437645	0.000819653
Q00325	SLC25A3	Solute carrier family 25 member 3	E. coli BSI_vs_NegBC	0.114541	6.35e-08	0.178977	1.70104e-06
Q00610	CLTC	Clathrin heavy chain 1	E. coli BSI_vs_NegBC	0.0919458	2.01e-07	0.151077	6.77309e-09
Q00653	NFKB2	Nuclear factor NF-kappa-B p100 subunit	E. coli BSI_vs_NegBC	2.00747	0.000586878	1.84058	0.0013486
Q00765	REEP5	Receptor expression-enhancing protein 5	E. coli BSI_vs_NegBC	0.26225	7.4e-05	0.318234	2.38335e-06
Q01082	SPTBN1	Spectrin beta chain, non-erythrocytic 1	E. coli BSI_vs_NegBC	0.302636	2.68e-07	0.357872	3.398e-08
Q01433	AMPD2	AMP deaminase 2	E. coli BSI_vs_NegBC	0.155744	9.21e-07	0.197589	2.72722e-08
Q01813	PFKP	ATP-dependent 6-phosphofructokinase, platelet type	E. coli BSI_vs_NegBC	0.131298	5.5e-06	0.183288	2.85099e-08
Q01970	PLCB3	1-phosphatidylinositol 4,5-bisphosphate phosphodiesterase beta-3	E. coli BSI_vs_NegBC	0.479001	5.35e-07	0.507816	9.81039e-06
Q02218	OGDH	2-oxoglutarate dehydrogenase complex component E1	E. coli BSI_vs_NegBC	0.357099	7.08e-07	0.355877	1.61343e-06
Q02952	AKAP12	A-kinase anchor protein 12	E. coli BSI_vs_NegBC	2.21967	0.00730251	1.66874	0.0157226
Q02985	CFHR3	Complement factor H-related protein 3	E. coli BSI_vs_NegBC	3.71075	0.00257998	2.86704	0.000500912
Q03154	ACY1	Aminoacylase-1	E. coli BSI_vs_NegBC	2.2099	0.00334218	1.9497	0.00401829
Q03169	TNFAIP2	Tumor necrosis factor alpha-induced protein 2	E. coli BSI_vs_NegBC	2.7632	0.000557371	2.60337	3.56442e-06
Q03591	CFHR1	Complement factor H-related protein 1	E. coli BSI_vs_NegBC	2.55653	0.00755601	2.03037	0.0206473
Q04323	UBXN1	UBX domain-containing protein 1	E. coli BSI_vs_NegBC	0.185638	1.9e-06	0.24624	6.46061e-07
Q04756	HGFAC	Hepatocyte growth factor activator	E. coli BSI_vs_NegBC	2.4966	0.00175647	2.51504	0.000180342
Q04917	YWHAH	14-3-3 protein eta	E. coli BSI_vs_NegBC	0.196763	9.73e-05	0.266399	4.38638e-05
Q04941	PLP2	Proteolipid protein 2	E. coli BSI_vs_NegBC	0.250155	1.66e-05	0.292274	0.000373176
Q05193	DNM1	Dynamin-1	E. coli BSI_vs_NegBC	0.474497	0.000482072	0.474729	0.00106674
Q05209	PTPN12	Tyrosine-protein phosphatase non-receptor type 12	E. coli BSI_vs_NegBC	0.174375	7.2e-07	0.227873	1.33795e-07
Q05682	CALD1	Caldesmon	E. coli BSI_vs_NegBC	0.10666	4.41e-07	0.162604	6.6936e-09
Q06033	ITIH3	Inter-alpha-trypsin inhibitor heavy chain H3	E. coli BSI_vs_NegBC	2.10433	0.00069228	2.53069	2.09655e-05
Q06124	PTPN11	Tyrosine-protein phosphatase non-receptor type 11	E. coli BSI_vs_NegBC	0.432749	1.81e-05	0.484628	3.45043e-05
Q06278	AOX1	Aldehyde oxidase	E. coli BSI_vs_NegBC	2.15813	0.0115776	1.86464	0.031353
Q06830	PRDX1	Peroxiredoxin-1	E. coli BSI_vs_NegBC	0.415237	5.92e-06	0.429481	8.37993e-06
Q07021	C1QBP	Complement component 1 Q subcomponent-binding protein, mitochondrial	E. coli BSI_vs_NegBC	0.16468	1.27e-07	0.229966	9.39453e-07
Q07812	BAX	Apoptosis regulator BAX	E. coli BSI_vs_NegBC	0.453279	0.000248878	0.552335	0.00876067
Q08209	PPP3CA	Protein phosphatase 3 catalytic subunit alpha	E. coli BSI_vs_NegBC	0.408703	9.85e-05	0.507191	0.00121383
Q08380	LGALS3BP	Galectin-3-binding protein	E. coli BSI_vs_NegBC	2.30423	0.012245	1.92918	0.0100268
Q08431	MFGE8	Lactadherin	E. coli BSI_vs_NegBC	0.46477	0.0197868	0.683264	0.147203
Q08495	DMTN	Dematin	E. coli BSI_vs_NegBC	0.14173	1.68e-07	0.191778	5.76865e-07
Q08722	CD47	Leukocyte surface antigen CD47	E. coli BSI_vs_NegBC	0.277758	7.54e-07	0.378056	3.71799e-05
Q0ZGT2	NEXN	Nexilin	E. coli BSI_vs_NegBC	0.147501	6.96e-06	0.213448	3.76953e-07
Q12794	HYAL1	Hyaluronidase-1	E. coli BSI_vs_NegBC	2.10184	0.00021143	2.14969	0.000101264
Q12846	STX4	Syntaxin-4	E. coli BSI_vs_NegBC	0.276311	6.32e-06	0.339267	0.000719769
Q12860	CNTN1	Contactin-1	E. coli BSI_vs_NegBC	2.14746	0.00884353	1.608	0.0244843
Q12913	PTPRJ	Receptor-type tyrosine-protein phosphatase eta	E. coli BSI_vs_NegBC	0.229715	7.1e-06	0.316295	0.00108867
Q12955	ANK3	Ankyrin-3	E. coli BSI_vs_NegBC	0.291568	0.0259502	0.304837	0.00324612
Q12972	PPP1R8	Nuclear inhibitor of protein phosphatase 1	E. coli BSI_vs_NegBC	2.08981	8.02e-05	2.13379	9.28112e-05
Q12979	ABR	Active breakpoint cluster region-related protein	E. coli BSI_vs_NegBC	2.23878	0.000120823	2.31085	3.8898e-06
Q13011	ECH1	Delta(3,5)-Delta(2,4)-dienoyl-CoA isomerase, mitochondrial	E. coli BSI_vs_NegBC	0.167178	0.00120481	0.181636	4.82376e-09
Q13033	STRN3	Striatin-3	E. coli BSI_vs_NegBC	0.293024	4.29e-06	0.347086	4.38952e-06
Q13043	STK4	Serine/threonine-protein kinase 4	E. coli BSI_vs_NegBC	0.492773	0.000321735	0.504396	0.000157803
Q13093	PLA2G7	Platelet-activating factor acetylhydrolase	E. coli BSI_vs_NegBC	2.00533	0.001424	2.4737	5.75294e-05
Q13094	LCP2	Lymphocyte cytosolic protein 2	E. coli BSI_vs_NegBC	0.332586	2.61e-06	0.404499	1.71772e-05
Q13098	GPS1	COP9 signalosome complex subunit 1	E. coli BSI_vs_NegBC	0.491341	0.000278574	0.510929	0.000356053
Q13103	SPP2	Secreted phosphoprotein 24	E. coli BSI_vs_NegBC	4.05623	0.000422344	7.16387	6.53837e-06
Q13153	PAK1	Serine/threonine-protein kinase PAK 1	E. coli BSI_vs_NegBC	2.082	5.8e-05	1.94134	0.000188839
Q13162	PRDX4	Peroxiredoxin-4	E. coli BSI_vs_NegBC	0.168843	6.24e-08	0.161386	1.71639e-08
Q13201	MMRN1	Multimerin-1	E. coli BSI_vs_NegBC	3.02478	0.000129923	2.93561	8.77853e-05
Q13332	PTPRS	Receptor-type tyrosine-protein phosphatase S	E. coli BSI_vs_NegBC	2.18085	0.0125064	1.78259	0.00705096
Q13405	MRPL49	Large ribosomal subunit protein mL49	E. coli BSI_vs_NegBC	2.8321	9.06e-06	3.40108	8.76967e-08
Q13418	ILK	Scaffold protein ILK	E. coli BSI_vs_NegBC	0.180847	7.54e-07	0.227953	7.26491e-07
Q13421	MSLN	Mesothelin	E. coli BSI_vs_NegBC	2.09877	0.00409721	1.89646	0.0103279
Q13423	NNT	NAD(P) transhydrogenase, mitochondrial	E. coli BSI_vs_NegBC	0.25942	0.000129081	0.18405	3.2817e-07
Q13496	MTM1	Myotubularin	E. coli BSI_vs_NegBC	0.490249	0.000116279	0.486656	0.000629713
Q13509	TUBB3	Tubulin beta-3 chain	E. coli BSI_vs_NegBC	0.0758532	1.55e-05	0.111946	4.03486e-09
Q13554	CAMK2B	Calcium/calmodulin-dependent protein kinase type II subunit beta	E. coli BSI_vs_NegBC	0.27638	7.06e-07	0.298614	8.70128e-07
Q13561	DCTN2	Dynactin subunit 2	E. coli BSI_vs_NegBC	0.1122	2.9e-06	0.15454	5.97208e-09
Q13576	IQGAP2	Ras GTPase-activating-like protein IQGAP2	E. coli BSI_vs_NegBC	0.442898	0.000153003	0.398435	0.00022317
Q13586	STIM1	Stromal interaction molecule 1	E. coli BSI_vs_NegBC	0.211363	3.33e-07	0.240994	2.37277e-06
Q13614	MTMR2	Phosphatidylinositol-3,5-bisphosphate 3-phosphatase MTMR2	E. coli BSI_vs_NegBC	0.453733	8.36e-05	0.394677	0.000131751
Q13637	RAB32	Ras-related protein Rab-32	E. coli BSI_vs_NegBC	0.0818178	3.16e-07	0.119474	1.7362e-09
Q13642	FHL1	Four and a half LIM domains protein 1	E. coli BSI_vs_NegBC	0.261515	0.00938176	0.147214	1.7938e-05
Q13724	MOGS	Mannosyl-oligosaccharide glucosidase	E. coli BSI_vs_NegBC	0.385829	5.03e-06	0.456786	0.000145599
Q13885;Q9BVA1	TUBB2A	Tubulin beta-2A chain	E. coli BSI_vs_NegBC	0.109819	1.67e-07	0.153937	1.54057e-10
Q13976	PRKG1	cGMP-dependent protein kinase 1	E. coli BSI_vs_NegBC	0.257606	4.12e-05	0.305028	1.00974e-05
Q14011	CIRBP	Cold-inducible RNA-binding protein	E. coli BSI_vs_NegBC	0.465592	0.000145291	0.513053	0.00161889
Q14012	CAMK1	Calcium/calmodulin-dependent protein kinase type 1	E. coli BSI_vs_NegBC	0.227359	4.3e-05	0.250488	2.49572e-06
Q14103	HNRNPD	Heterogeneous nuclear ribonucleoprotein D0	E. coli BSI_vs_NegBC	2.1415	9.7e-05	2.51677	2.59369e-05
Q14141	SEPTIN6	Septin-6	E. coli BSI_vs_NegBC	0.494017	0.000167901	0.56117	0.000936842
Q14151	SAFB2	Scaffold attachment factor B2	E. coli BSI_vs_NegBC	2.17322	0.00163078	2.21322	4.39417e-05
Q14165	MLEC	Malectin	E. coli BSI_vs_NegBC	0.0639127	1.09e-07	0.102779	4.87132e-10
Q14203	DCTN1	Dynactin subunit 1	E. coli BSI_vs_NegBC	0.291251	1.97e-05	0.351444	3.93944e-05
Q14204	DYNC1H1	Cytoplasmic dynein 1 heavy chain 1	E. coli BSI_vs_NegBC	0.381794	0.000315121	0.461833	8.80196e-05
Q14244	MAP7	Ensconsin	E. coli BSI_vs_NegBC	0.160712	6.19e-07	0.196452	9.13483e-09
Q14247	CTTN	Src substrate cortactin	E. coli BSI_vs_NegBC	0.111023	1.96e-06	0.161904	1.83755e-08
Q14254	FLOT2	Flotillin-2	E. coli BSI_vs_NegBC	0.226397	1.08e-05	0.273519	0.000201648
Q14314	FGL2	Fibroleukin	E. coli BSI_vs_NegBC	2.38732	0.0108801	1.84676	0.00538604
Q14315	FLNC	Filamin-C	E. coli BSI_vs_NegBC	0.118307	4.68e-07	0.178624	1.51601e-07
Q14344	GNA13	Guanine nucleotide-binding protein subunit alpha-13	E. coli BSI_vs_NegBC	0.242001	3.52e-06	0.32567	0.000284717
Q14515	SPARCL1	SPARC-like protein 1	E. coli BSI_vs_NegBC	2.23768	0.00187048	2.06836	0.0011374
Q14520	HABP2	Hyaluronan-binding protein 2	E. coli BSI_vs_NegBC	2.47313	0.00125917	2.00861	0.00212101
Q14574	DSC3	Desmocollin-3	E. coli BSI_vs_NegBC	2.17104	0.000317759	2.35565	0.0032015
Q14623	IHH	Indian hedgehog protein	E. coli BSI_vs_NegBC	3.11732	0.00622412	2.32022	0.00122365
Q14624	ITIH4	Inter-alpha-trypsin inhibitor heavy chain H4	E. coli BSI_vs_NegBC	2.14408	0.000270273	2.50912	0.000135813
Q14643	ITPR1	Inositol 1,4,5-trisphosphate-gated calcium channel ITPR1	E. coli BSI_vs_NegBC	0.4675	0.000271058	0.499435	0.00298341
Q14644	RASA3	Ras GTPase-activating protein 3	E. coli BSI_vs_NegBC	0.245059	1.53e-06	0.238042	1.3866e-06
Q14677	CLINT1	Clathrin interactor 1	E. coli BSI_vs_NegBC	0.202238	1.51e-06	0.268787	1.59188e-08
Q14683	SMC1A	Structural maintenance of chromosomes protein 1A	E. coli BSI_vs_NegBC	2.15275	0.0105238	2.85134	0.000157803
Q14697	GANAB	Neutral alpha-glucosidase AB	E. coli BSI_vs_NegBC	0.205058	3.13e-08	0.254253	1.84292e-09
Q14764	MVP	Major vault protein	E. coli BSI_vs_NegBC	0.388556	0.00655668	0.40247	6.46222e-05
Q14847	LASP1	LIM and SH3 domain protein 1	E. coli BSI_vs_NegBC	0.130922	1.77e-06	0.181623	1.40569e-09
Q14974	KPNB1	Importin subunit beta-1	E. coli BSI_vs_NegBC	0.26597	1.77e-05	0.32259	6.38375e-06
Q14BN4	SLMAP	Sarcolemmal membrane-associated protein	E. coli BSI_vs_NegBC	0.374565	5.14e-05	0.396893	0.000275464
Q15008	PSMD6	26S proteasome non-ATPase regulatory subunit 6	E. coli BSI_vs_NegBC	0.336099	1.25e-06	0.366438	2.03527e-06
Q15019	SEPTIN2	Septin-2	E. coli BSI_vs_NegBC	0.480217	3.89e-06	0.517785	6.02778e-06
Q15042	RAB3GAP1	Rab3 GTPase-activating protein catalytic subunit	E. coli BSI_vs_NegBC	0.465198	0.0189278	0.476721	0.0028878
Q15080	NCF4	Neutrophil cytosol factor 4	E. coli BSI_vs_NegBC	2.01971	0.00271259	2.34808	0.000373176
Q15084	PDIA6	Protein disulfide-isomerase A6	E. coli BSI_vs_NegBC	0.0851909	1.23e-08	0.109345	5.97514e-11
Q15113	PCOLCE	Procollagen C-endopeptidase enhancer 1	E. coli BSI_vs_NegBC	2.47746	6.07e-05	3.08223	3.23028e-05
Q15149	PLEC	Plectin	E. coli BSI_vs_NegBC	0.133306	1.88e-06	0.195243	6.21904e-10
Q15155	NOMO1	BOS complex subunit NOMO1	E. coli BSI_vs_NegBC	0.377621	7.74e-07	0.420322	1.29303e-05
Q15165	PON2	Serum paraoxonase/arylesterase 2	E. coli BSI_vs_NegBC	0.214923	2.06e-06	0.264102	2.68497e-06
Q15363	TMED2	Transmembrane emp24 domain-containing protein 2	E. coli BSI_vs_NegBC	0.288983	1.16e-05	0.258243	1.62687e-07
Q15365	PCBP1	Poly(rC)-binding protein 1	E. coli BSI_vs_NegBC	0.393764	1.08e-05	0.491008	2.18943e-05
Q15369	ELOC	Elongin-C	E. coli BSI_vs_NegBC	0.21735	5.04e-06	0.271217	2.98289e-08
Q15370	ELOB	Elongin-B	E. coli BSI_vs_NegBC	0.292324	1.35e-05	0.34773	3.35316e-07
Q15382	RHEB	GTP-binding protein Rheb	E. coli BSI_vs_NegBC	0.34882	7.41e-06	0.397815	6.33312e-06
Q15404	RSU1	Ras suppressor protein 1	E. coli BSI_vs_NegBC	0.205758	5.18e-07	0.254635	1.60713e-06
Q15417	CNN3	Calponin-3	E. coli BSI_vs_NegBC	0.100196	2.84e-05	0.169708	2.77367e-09
Q15555	MAPRE2	Microtubule-associated protein RP/EB family member 2	E. coli BSI_vs_NegBC	0.471814	0.00136173	0.357476	0.000266852
Q15746	MYLK	Myosin light chain kinase, smooth muscle	E. coli BSI_vs_NegBC	0.456355	0.000225615	0.470685	0.00086914
Q15762	CD226	CD226 antigen	E. coli BSI_vs_NegBC	0.187111	3.89e-06	0.236006	1.29846e-05
Q15833	STXBP2	Syntaxin-binding protein 2	E. coli BSI_vs_NegBC	0.177784	3.25e-06	0.267868	5.78768e-05
Q15843	NEDD8	Ubiquitin-like protein NEDD8	E. coli BSI_vs_NegBC	0.439018	0.000103882	0.461713	0.00112231
Q15907	RAB11B	Ras-related protein Rab-11B	E. coli BSI_vs_NegBC	0.297379	2.92e-06	0.443021	0.000264856
Q15942	ZYX	Zyxin	E. coli BSI_vs_NegBC	0.0437279	2.79e-06	0.0868618	1.13742e-09
Q16181	SEPTIN7	Septin-7	E. coli BSI_vs_NegBC	0.496665	2.92e-05	0.557126	9.06278e-05
Q16394	EXT1	Exostosin-1	E. coli BSI_vs_NegBC	2.69069	0.0328363	2.62102	0.000432319
Q16539	MAPK14	Mitogen-activated protein kinase 14	E. coli BSI_vs_NegBC	0.414899	0.000529871	0.485267	0.00159342
Q16555	DPYSL2	Dihydropyrimidinase-related protein 2	E. coli BSI_vs_NegBC	0.228471	1.6e-05	0.286003	1.44809e-07
Q16610	ECM1	Extracellular matrix protein 1	E. coli BSI_vs_NegBC	3.08877	0.0354016	2.83388	0.0079393
Q16627	CCL14	C-C motif chemokine 14	E. coli BSI_vs_NegBC	2.54585	0.00183975	2.55941	0.000318698
Q16643	DBN1	Drebrin	E. coli BSI_vs_NegBC	0.0886374	5.88e-06	0.133024	6.92326e-10
Q16666	IFI16	Gamma-interferon-inducible protein 16	E. coli BSI_vs_NegBC	3.04979	0.0398367	3.2198	2.25663e-05
Q16698	DECR1	2,4-dienoyl-CoA reductase [(3E)-enoyl-CoA-producing], mitochondrial	E. coli BSI_vs_NegBC	0.243637	3.04e-05	0.192034	9.13483e-09
Q16836	HADH	Hydroxyacyl-coenzyme A dehydrogenase, mitochondrial	E. coli BSI_vs_NegBC	0.219503	1.01e-07	0.25468	3.2817e-07
Q16891	IMMT	MICOS complex subunit MIC60	E. coli BSI_vs_NegBC	0.423875	4.71e-06	0.406193	0.000130383
Q27J81	INF2	Inverted formin-2	E. coli BSI_vs_NegBC	0.227604	3.12e-06	0.25795	9.29372e-07
Q3ZCW2	LGALSL	Galectin-related protein	E. coli BSI_vs_NegBC	0.419611	0.00540397	0.3473	0.0005167
Q4KMQ2	ANO6	Anoctamin-6	E. coli BSI_vs_NegBC	0.235336	5.44e-07	0.265019	4.96565e-07
Q4LDE5	SVEP1	Sushi, von Willebrand factor type A, EGF and pentraxin domain-containing protein 1	E. coli BSI_vs_NegBC	3.81732	0.0173281	2.42064	0.0111033
Q4V328	GRIPAP1	GRIP1-associated protein 1	E. coli BSI_vs_NegBC	0.481307	2.76e-05	0.506459	0.000305625
Q53GQ0	HSD17B12	Very-long-chain 3-oxoacyl-CoA reductase	E. coli BSI_vs_NegBC	0.213009	6.24e-08	0.26783	6.19062e-07
Q53H76	PLA1A	Phospholipase A1 member A	E. coli BSI_vs_NegBC	3.76061	0.000771838	5.09744	1.19414e-08
Q53RD9	FBLN7	Fibulin-7	E. coli BSI_vs_NegBC	2.055	0.00153856	2.19712	0.000115165
Q562R1	ACTBL2	Beta-actin-like protein 2	E. coli BSI_vs_NegBC	0.148956	7.82e-07	0.181828	1.70104e-06
Q5NDL2	EOGT	EGF domain-specific O-linked N-acetylglucosamine transferase	E. coli BSI_vs_NegBC	6.53544	4.71e-05	3.42207	0.0137828
Q5SQ64	LY6G6F	Lymphocyte antigen 6 complex locus protein G6f	E. coli BSI_vs_NegBC	0.209822	2.46e-06	0.294469	6.19062e-07
Q5SW96	LDLRAP1	Low density lipoprotein receptor adapter protein 1	E. coli BSI_vs_NegBC	0.381167	2.02e-05	0.426114	6.97081e-05
Q5T013	HYI	Putative hydroxypyruvate isomerase	E. coli BSI_vs_NegBC	2.02762	0.0488923	1.57017	0.169331
Q5T447	HECTD3	E3 ubiquitin-protein ligase HECTD3	E. coli BSI_vs_NegBC	0.302592	2.81e-06	0.290883	9.00427e-05
Q5T4S7	UBR4	E3 ubiquitin-protein ligase UBR4	E. coli BSI_vs_NegBC	0.474696	8.73e-06	0.549452	0.000366634
Q5T5C0	STXBP5	Syntaxin-binding protein 5	E. coli BSI_vs_NegBC	0.487906	0.00652768	0.56345	0.0132515
Q5TC12	ATPAF1	ATP synthase mitochondrial F1 complex assembly factor 1	E. coli BSI_vs_NegBC	2.3297	0.00832904	1.92654	0.00654445
Q5TC84	OGFRL1	Opioid growth factor receptor-like protein 1	E. coli BSI_vs_NegBC	2.00492	1.21e-06	1.96871	1.03954e-05
Q5VWQ0	RSBN1	Lysine-specific demethylase 9	E. coli BSI_vs_NegBC	2.59541	0.000957318	2.22916	0.000559355
Q658P3	STEAP3	Metalloreductase STEAP3	E. coli BSI_vs_NegBC	0.215941	1.61e-06	0.307061	1.05977e-05
Q68DL7	C18orf63	Uncharacterized protein C18orf63	E. coli BSI_vs_NegBC	9.8886	0.00353515	12.9627	1.86859e-05
Q6DD88	ATL3	Atlastin-3	E. coli BSI_vs_NegBC	0.0909547	1.37e-07	0.114658	6.5451e-11
Q6IAA8	LAMTOR1	Ragulator complex protein LAMTOR1	E. coli BSI_vs_NegBC	0.131241	1.23e-08	0.147747	3.84977e-10
Q6IBS0	TWF2	Twinfilin-2	E. coli BSI_vs_NegBC	0.275655	2.26e-05	0.34997	1.34038e-05
Q6P179	ERAP2	Endoplasmic reticulum aminopeptidase 2	E. coli BSI_vs_NegBC	2.98741	0.00565248	2.44317	0.000402857
Q6P3W7	SCYL2	SCY1-like protein 2	E. coli BSI_vs_NegBC	0.460236	0.000766118	0.493624	0.000359682
Q6PJW8	CNST	Consortin	E. coli BSI_vs_NegBC	0.361403	3.03e-05	0.427407	0.000730818
Q6PL24	TMED8	Protein TMED8	E. coli BSI_vs_NegBC	0.470054	0.00043796	0.457158	8.85257e-05
Q6Q788	APOA5	Apolipoprotein A-V	E. coli BSI_vs_NegBC	2.71646	0.00252427	3.88905	2.40361e-05
Q6UB35	MTHFD1L	Monofunctional C1-tetrahydrofolate synthase, mitochondrial	E. coli BSI_vs_NegBC	2.40764	0.014122	2.9498	0.00069618
Q6WKZ4	RAB11FIP1	Rab11 family-interacting protein 1	E. coli BSI_vs_NegBC	2.97443	0.00432982	3.31418	0.000192154
Q6WN34	CHRDL2	Chordin-like protein 2	E. coli BSI_vs_NegBC	2.07042	0.0125125	2.07864	0.000308718
Q6YHK3	CD109	CD109 antigen	E. coli BSI_vs_NegBC	0.498302	2.39e-05	0.510198	0.000175284
Q6ZN30	BNC2	Zinc finger protein basonuclin-2	E. coli BSI_vs_NegBC	2.16731	0.00109189	2.391	7.4801e-05
Q709C8	VPS13C	Intermembrane lipid transfer protein VPS13C	E. coli BSI_vs_NegBC	0.396948	3.25e-06	0.480396	0.000509223
Q70J99	UNC13D	Protein unc-13 homolog D	E. coli BSI_vs_NegBC	0.115617	1.9e-06	0.180644	3.2817e-07
Q7KZF4	SND1	Staphylococcal nuclease domain-containing protein 1	E. coli BSI_vs_NegBC	0.328059	5.3e-06	0.369526	1.44809e-07
Q7L591	DOK3	Docking protein 3	E. coli BSI_vs_NegBC	0.28143	2.04e-05	0.319713	1.18823e-06
Q7L7X3	TAOK1	Serine/threonine-protein kinase TAO1	E. coli BSI_vs_NegBC	0.300466	4.68e-07	0.357606	1.44765e-08
Q7LDG7	RASGRP2	RAS guanyl-releasing protein 2	E. coli BSI_vs_NegBC	0.28649	2.9e-06	0.347802	1.47337e-05
Q7Z304	MAMDC2	MAM domain-containing protein 2	E. coli BSI_vs_NegBC	4.19287	0.0380261	2.34863	0.000829336
Q7Z478	DHX29	ATP-dependent RNA helicase DHX29	E. coli BSI_vs_NegBC	0.475381	5.89e-06	0.497564	6.49036e-05
Q7Z5L7	PODN	Podocan	E. coli BSI_vs_NegBC	2.30776	9.7e-05	2.32069	0.00204273
Q7Z5R6	APBB1IP	Amyloid beta A4 precursor protein-binding family B member 1-interacting protein	E. coli BSI_vs_NegBC	2.30222	0.00278827	2.67057	4.39417e-05
Q7Z6I6	ARHGAP30	Rho GTPase-activating protein 30	E. coli BSI_vs_NegBC	2.2377	1.25e-05	2.5721	2.37277e-06
Q7Z7G0	ABI3BP	Target of Nesh-SH3	E. coli BSI_vs_NegBC	2.09687	0.0120375	2.22048	0.000241721
Q86TP1	PRUNE1	Exopolyphosphatase PRUNE1	E. coli BSI_vs_NegBC	0.333855	0.000100351	0.317042	9.91124e-06
Q86TV6	TTC7B	Tetratricopeptide repeat protein 7B	E. coli BSI_vs_NegBC	0.388027	4.01e-06	0.430167	4.15706e-05
Q86UE4	MTDH	Protein LYRIC	E. coli BSI_vs_NegBC	0.492014	3.99e-06	0.490415	5.88167e-06
Q86UX2	ITIH5	Inter-alpha-trypsin inhibitor heavy chain H5	E. coli BSI_vs_NegBC	2.2313	0.00298383	2.75067	5.78768e-05
Q86VI3	IQGAP3	Ras GTPase-activating-like protein IQGAP3	E. coli BSI_vs_NegBC	2.09178	0.00540427	2.35246	0.00119955
Q86Y38	XYLT1	Xylosyltransferase 1	E. coli BSI_vs_NegBC	2.15656	0.010765	2.34279	0.000142909
Q86Y82	STX12	Syntaxin-12	E. coli BSI_vs_NegBC	0.286819	7.43e-07	0.301529	3.43842e-07
Q86YQ8	CPNE8	Copine-8	E. coli BSI_vs_NegBC	2.03344	0.00285108	1.81805	0.0075125
Q86YW5	TREML1	Trem-like transcript 1 protein	E. coli BSI_vs_NegBC	0.0789111	8.26e-07	0.094249	1.86417e-09
Q8IUD2	ERC1	ELKS/Rab6-interacting/CAST family member 1	E. coli BSI_vs_NegBC	2.43895	0.000629682	2.511	0.000936842
Q8IUE6	H2AC21	Histone H2A type 2-B	E. coli BSI_vs_NegBC	2.0742	0.0262787	2.92049	0.00479175
Q8IUI8	CRLF3	Cytokine receptor-like factor 3	E. coli BSI_vs_NegBC	0.447337	0.000354146	0.513829	0.00281898
Q8IUR7	ARMC8	Armadillo repeat-containing protein 8	E. coli BSI_vs_NegBC	0.475385	7.89e-06	0.54894	0.000917136
Q8IUX8	EGFL6	Epidermal growth factor-like protein 6	E. coli BSI_vs_NegBC	2.82287	0.00525073	2.36358	0.00162236
Q8IV04	TBC1D10C	Carabin	E. coli BSI_vs_NegBC	2.80145	9.01e-05	3.54203	7.51575e-08
Q8IVG5	SAMD9L	Sterile alpha motif domain-containing protein 9-like	E. coli BSI_vs_NegBC	2.40879	0.0137934	1.8587	0.000582932
Q8IWL1;Q8IWL2	SFTPA2	Pulmonary surfactant-associated protein A2	E. coli BSI_vs_NegBC	2.4979	0.00280662	2.13269	0.00192838
Q8IZ83	ALDH16A1	Aldehyde dehydrogenase family 16 member A1	E. coli BSI_vs_NegBC	0.368156	3.68e-06	0.3878	6.49036e-05
Q8IZT6	ASPM	Abnormal spindle-like microcephaly-associated protein	E. coli BSI_vs_NegBC	3.14194	0.00286591	1.94695	0.0070906
Q8N128	FAM177A1	Protein FAM177A1	E. coli BSI_vs_NegBC	0.465097	0.000153003	0.488386	0.00351257
Q8N392	ARHGAP18	Rho GTPase-activating protein 18	E. coli BSI_vs_NegBC	0.438492	3.73e-05	0.472973	0.000224763
Q8N436	CPXM2	Inactive carboxypeptidase-like protein X2	E. coli BSI_vs_NegBC	2.35773	0.0312546	2.1308	0.00401884
Q8N441	FGFRL1	Fibroblast growth factor receptor-like 1	E. coli BSI_vs_NegBC	2.28029	0.0175233	2.23927	0.0037495
Q8N5J2	MINDY1	Ubiquitin carboxyl-terminal hydrolase MINDY-1	E. coli BSI_vs_NegBC	0.304094	6.91e-05	0.378187	2.02359e-05
Q8NBF2	NHLRC2	NHL repeat-containing protein 2	E. coli BSI_vs_NegBC	0.436769	0.000654905	0.424186	0.00104837
Q8NBM8	PCYOX1L	Prenylcysteine oxidase-like	E. coli BSI_vs_NegBC	0.277957	1.12e-05	0.329401	2.05067e-05
Q8NBP7	PCSK9	Proprotein convertase subtilisin/kexin type 9	E. coli BSI_vs_NegBC	2.11629	0.000429315	2.41518	4.34913e-05
Q8NBQ5	HSD17B11	Estradiol 17-beta-dehydrogenase 11	E. coli BSI_vs_NegBC	0.246054	4.13e-06	0.250227	1.6595e-05
Q8NBS9	TXNDC5	Thioredoxin domain-containing protein 5	E. coli BSI_vs_NegBC	0.229285	1.56e-07	0.264564	3.8868e-08
Q8NBX0	SCCPDH	Saccharopine dehydrogenase-like oxidoreductase	E. coli BSI_vs_NegBC	0.161917	6.19e-07	0.228556	8.59764e-07
Q8NCA5	FAM98A	Protein FAM98A	E. coli BSI_vs_NegBC	0.464988	0.000153003	0.486496	0.000483933
Q8ND76	CCNY	Cyclin-Y	E. coli BSI_vs_NegBC	0.429307	5.85e-05	0.474593	0.000677053
Q8NES3	LFNG	Beta-1,3-N-acetylglucosaminyltransferase lunatic fringe	E. coli BSI_vs_NegBC	2.04324	0.00103856	2.44047	1.05977e-05
Q8NEU8	APPL2	DCC-interacting protein 13-beta	E. coli BSI_vs_NegBC	0.231027	8.88e-06	0.260808	2.37277e-06
Q8NFU4	FDCSP	Follicular dendritic cell secreted peptide	E. coli BSI_vs_NegBC	0.405111	0.00648509	0.23281	0.000134902
Q8NG06	TRIM58	E3 ubiquitin-protein ligase TRIM58	E. coli BSI_vs_NegBC	0.185186	2.04e-06	0.220096	3.33376e-08
Q8NI99	ANGPTL6	Angiopoietin-related protein 6	E. coli BSI_vs_NegBC	0.386447	0.000682619	0.459442	0.00447029
Q8TB96	ITFG1	T-cell immunomodulatory protein	E. coli BSI_vs_NegBC	3.25815	0.00154846	2.42193	0.000950231
Q8TBZ0	CCDC110	Coiled-coil domain-containing protein 110	E. coli BSI_vs_NegBC	3.78866	0.00162207	2.60697	0.00179638
Q8TBZ3	WDR20	WD repeat-containing protein 20	E. coli BSI_vs_NegBC	2.15469	0.000858646	1.89791	0.00386122
Q8TC07	TBC1D15	TBC1 domain family member 15	E. coli BSI_vs_NegBC	0.475133	6.06e-05	0.466814	0.000604181
Q8TC12	RDH11	Retinol dehydrogenase 11	E. coli BSI_vs_NegBC	0.0767532	2.16e-07	0.0964247	3.006e-09
Q8TCF1	ZFAND1	AN1-type zinc finger protein 1	E. coli BSI_vs_NegBC	2.28362	0.0320064	2.06692	0.00426256
Q8TCU6	PREX1	Phosphatidylinositol 3,4,5-trisphosphate-dependent Rac exchanger 1 protein	E. coli BSI_vs_NegBC	2.14737	0.00136196	2.51794	0.000137257
Q8TF42	UBASH3B	Ubiquitin-associated and SH3 domain-containing protein B	E. coli BSI_vs_NegBC	0.172235	2.15e-06	0.222513	6.19062e-07
Q8WUM4	PDCD6IP	Programmed cell death 6-interacting protein	E. coli BSI_vs_NegBC	0.400585	1.53e-05	0.462202	0.000195577
Q8WV24	PHLDA1	Pleckstrin homology-like domain family A member 1	E. coli BSI_vs_NegBC	0.42635	0.0154654	0.429854	0.00267804
Q8WWZ8	OIT3	Oncoprotein-induced transcript 3 protein	E. coli BSI_vs_NegBC	2.72912	0.00550144	1.70346	0.0764337
Q8WXE9	STON2	Stonin-2	E. coli BSI_vs_NegBC	0.398659	0.000190612	0.549132	0.00927771
Q92496	CFHR4	Complement factor H-related protein 4	E. coli BSI_vs_NegBC	5.20004	0.00665001	3.89193	4.8861e-05
Q92522	H1-10	Histone H1.10	E. coli BSI_vs_NegBC	2.00774	0.0272967	2.97486	0.000744941
Q92558	WASF1	Actin-binding protein WASF1	E. coli BSI_vs_NegBC	0.478022	0.000147381	0.441936	6.40311e-05
Q92563	SPOCK2	Testican-2	E. coli BSI_vs_NegBC	2.28826	0.00029498	1.92458	0.00145343
Q92572	AP3S1	AP-3 complex subunit sigma-1	E. coli BSI_vs_NegBC	0.362961	1.94e-06	0.401479	3.79761e-06
Q92608	DOCK2	Dedicator of cytokinesis protein 2	E. coli BSI_vs_NegBC	2.25954	4.46e-06	2.41111	9.49077e-06
Q92626	PXDN	Peroxidasin homolog	E. coli BSI_vs_NegBC	2.22058	0.0024804	2.31228	0.000348895
Q92686	NRGN	Neurogranin	E. coli BSI_vs_NegBC	0.198117	0.000154336	0.331276	0.000542064
Q92688	ANP32B	Acidic leucine-rich nuclear phosphoprotein 32 family member B	E. coli BSI_vs_NegBC	2.72145	9.88e-06	3.21404	3.93407e-06
Q92692	NECTIN2	Nectin-2	E. coli BSI_vs_NegBC	0.465024	5.48e-05	0.547013	0.00211708
Q92734	TFG	Protein TFG	E. coli BSI_vs_NegBC	0.353107	3.38e-06	0.340818	6.71428e-07
Q92769	HDAC2	Histone deacetylase 2	E. coli BSI_vs_NegBC	3.66476	0.00486413	3.23088	0.000331077
Q92839	HAS1	Hyaluronan synthase 1	E. coli BSI_vs_NegBC	0.379902	0.000218317	0.33693	0.000111792
Q92896	GLG1	Golgi apparatus protein 1	E. coli BSI_vs_NegBC	3.94323	2.39e-05	4.23878	3.719e-08
Q92954	PRG4	Proteoglycan 4	E. coli BSI_vs_NegBC	2.18428	0.000147381	2.4202	0.000937698
Q93008	USP9X	Ubiquitin carboxyl-terminal hydrolase 9X	E. coli BSI_vs_NegBC	0.463823	0.000134687	0.501106	0.000644282
Q93084	ATP2A3	Sarcoplasmic/endoplasmic reticulum calcium ATPase 3	E. coli BSI_vs_NegBC	0.0413507	1.27e-07	0.0624096	8.7695e-09
Q96AP7	ESAM	Endothelial cell-selective adhesion molecule	E. coli BSI_vs_NegBC	0.284852	5.52e-06	0.38077	4.01284e-05
Q96AQ8	MCUR1	Mitochondrial calcium uniporter regulator 1	E. coli BSI_vs_NegBC	4.60865	0.00123558	3.79349	0.000102703
Q96AX1	VPS33A	Vacuolar protein sorting-associated protein 33A	E. coli BSI_vs_NegBC	0.441387	4.21e-06	0.511272	0.000400807
Q96AX2	RAB37	Ras-related protein Rab-37	E. coli BSI_vs_NegBC	0.143568	3.27e-08	0.136511	5.09432e-09
Q96BM9	ARL8A	ADP-ribosylation factor-like protein 8A	E. coli BSI_vs_NegBC	0.251073	1.25e-06	0.32996	9.81039e-06
Q96BN8	OTULIN	Ubiquitin thioesterase otulin	E. coli BSI_vs_NegBC	0.447479	0.000408252	0.471828	0.000182521
Q96C19	EFHD2	EF-hand domain-containing protein D2	E. coli BSI_vs_NegBC	0.49968	0.000654905	0.583647	0.00136274
Q96F07	CYFIP2	Cytoplasmic FMR1-interacting protein 2	E. coli BSI_vs_NegBC	2.12588	0.000122954	2.46269	6.03435e-05
Q96FZ7	CHMP6	Charged multivesicular body protein 6	E. coli BSI_vs_NegBC	0.374487	4.33e-06	0.444097	0.000135273
Q96HC4	PDLIM5	PDZ and LIM domain protein 5	E. coli BSI_vs_NegBC	0.178233	2.1e-05	0.21941	9.71754e-08
Q96HF1	SFRP2	Secreted frizzled-related protein 2	E. coli BSI_vs_NegBC	2.20563	0.00181397	2.56791	0.000746411
Q96IJ6	GMPPA	Mannose-1-phosphate guanylyltransferase regulatory subunit alpha	E. coli BSI_vs_NegBC	0.407132	2.7e-05	0.445909	0.000174759
Q96IY4	CPB2	Carboxypeptidase B2	E. coli BSI_vs_NegBC	3.32597	0.00069228	6.81434	4.58824e-08
Q96IZ7	RSRC1	Serine/Arginine-related protein 53	E. coli BSI_vs_NegBC	2.45855	0.000122086	2.47169	1.18733e-05
Q96JJ7	TMX3	Protein disulfide-isomerase TMX3	E. coli BSI_vs_NegBC	0.394436	1.84e-06	0.361978	4.43571e-05
Q96K76	USP47	Ubiquitin carboxyl-terminal hydrolase 47	E. coli BSI_vs_NegBC	0.422908	0.000129987	0.454921	0.000452242
Q96KP4	CNDP2	Cytosolic non-specific dipeptidase	E. coli BSI_vs_NegBC	0.226825	0.00086761	0.240067	4.4953e-07
Q96QK1	VPS35	Vacuolar protein sorting-associated protein 35	E. coli BSI_vs_NegBC	0.326406	1.19e-05	0.390916	6.60296e-06
Q96RD9	FCRL5	Fc receptor-like protein 5	E. coli BSI_vs_NegBC	2.10773	6.74e-05	2.02216	0.000746411
Q96RL7	VPS13A	Intermembrane lipid transfer protein VPS13A	E. coli BSI_vs_NegBC	0.468151	1.69e-05	0.501588	6.47847e-05
Q96RT1	ERBIN	Erbin	E. coli BSI_vs_NegBC	0.322691	8.78e-05	0.343528	0.000203029
Q96RU3	FNBP1	Formin-binding protein 1	E. coli BSI_vs_NegBC	2.46028	0.00141523	3.17363	1.03834e-05
Q96SM3	CPXM1	Probable carboxypeptidase X1	E. coli BSI_vs_NegBC	3.7038	0.000954975	6.91436	2.20496e-08
Q96SZ5	ADO	2-aminoethanethiol dioxygenase	E. coli BSI_vs_NegBC	3.32088	0.000205546	3.34673	8.01344e-07
Q96T51	RUFY1	RUN and FYVE domain-containing protein 1	E. coli BSI_vs_NegBC	0.313377	1.22e-05	0.305692	1.51939e-05
Q99426	TBCB	Tubulin-folding cofactor B	E. coli BSI_vs_NegBC	0.294957	0.000105467	0.359432	5.44083e-06
Q99439	CNN2	Calponin-2	E. coli BSI_vs_NegBC	0.137243	3.99e-06	0.167837	1.84292e-09
Q99497	PARK7	Parkinson disease protein 7	E. coli BSI_vs_NegBC	0.43119	0.000127921	0.462998	0.000159917
Q99536	VAT1	Synaptic vesicle membrane protein VAT-1 homolog	E. coli BSI_vs_NegBC	2.42395	0.000105846	2.55804	2.31351e-06
Q99542	MMP19	Matrix metalloproteinase-19	E. coli BSI_vs_NegBC	0.445732	0.0107232	0.594459	0.0269073
Q99623	PHB2	Prohibitin-2	E. coli BSI_vs_NegBC	0.136016	1.01e-07	0.152599	1.56233e-07
Q99627	COPS8	COP9 signalosome complex subunit 8	E. coli BSI_vs_NegBC	0.49648	0.000120924	0.551724	0.00211708
Q99685	MGLL	Monoglyceride lipase	E. coli BSI_vs_NegBC	0.277684	6.28e-05	0.320286	3.31382e-06
Q99704	DOK1	Docking protein 1	E. coli BSI_vs_NegBC	0.385965	0.000973098	0.445368	0.00100009
Q99714	HSD17B10	3-hydroxyacyl-CoA dehydrogenase type-2	E. coli BSI_vs_NegBC	0.328546	3.13e-08	0.345563	7.49525e-07
Q99719	SEPTIN5	Septin-5	E. coli BSI_vs_NegBC	0.441526	4.22e-05	0.521154	0.000803724
Q99747	NAPG	Gamma-soluble NSF attachment protein	E. coli BSI_vs_NegBC	0.228405	1.21e-06	0.285307	2.13089e-07
Q99784	OLFM1	Noelin	E. coli BSI_vs_NegBC	2.13208	0.00139201	1.99193	0.000655901
Q99798	ACO2	Aconitate hydratase, mitochondrial	E. coli BSI_vs_NegBC	0.214092	1.63e-08	0.208413	2.68603e-10
Q99832	CCT7	T-complex protein 1 subunit eta	E. coli BSI_vs_NegBC	0.387863	0.00301395	0.461833	0.000923888
Q99958	FOXC2	Forkhead box protein C2	E. coli BSI_vs_NegBC	5.10164	0.000226364	7.47611	2.09023e-09
Q99961	SH3GL1	Endophilin-A2	E. coli BSI_vs_NegBC	0.317435	6.31e-06	0.386871	6.73536e-07
Q99986	VRK1	Serine/threonine-protein kinase VRK1	E. coli BSI_vs_NegBC	2.23837	0.00821023	3.45007	1.05762e-05
Q99996	AKAP9	A-kinase anchor protein 9	E. coli BSI_vs_NegBC	2.40083	0.00209189	2.26867	1.29794e-05
Q9BPX5	ARPC5L	Actin-related protein 2/3 complex subunit 5-like protein	E. coli BSI_vs_NegBC	0.488919	0.000214524	0.446298	0.000145432
Q9BR76	CORO1B	Coronin-1B	E. coli BSI_vs_NegBC	0.293302	8.43e-05	0.338613	3.79047e-05
Q9BS26	ERP44	Endoplasmic reticulum resident protein 44	E. coli BSI_vs_NegBC	0.232348	6.05e-08	0.299494	3.97278e-07
Q9BSJ8	ESYT1	Extended synaptotagmin-1	E. coli BSI_vs_NegBC	0.103637	3.66e-07	0.151107	1.27025e-08
Q9BT78	COPS4	COP9 signalosome complex subunit 4	E. coli BSI_vs_NegBC	0.39766	3.96e-06	0.452538	5.65605e-05
Q9BT88	SYT11	Synaptotagmin-11	E. coli BSI_vs_NegBC	3.14963	0.000159421	2.64028	3.07854e-06
Q9BTV4	TMEM43	Transmembrane protein 43	E. coli BSI_vs_NegBC	0.275933	6.51e-08	0.295016	9.27601e-07
Q9BUF5	TUBB6	Tubulin beta-6 chain	E. coli BSI_vs_NegBC	0.209019	2.91e-06	0.235069	5.42268e-07
Q9BUJ2	HNRNPUL1	Heterogeneous nuclear ribonucleoprotein U-like protein 1	E. coli BSI_vs_NegBC	2.24035	0.000597473	2.81599	8.37925e-06
Q9BUN1	MENT	Protein MENT	E. coli BSI_vs_NegBC	2.15168	1.05e-05	2.2817	3.81584e-05
Q9BV40	VAMP8	Vesicle-associated membrane protein 8	E. coli BSI_vs_NegBC	0.12383	5.92e-08	0.171857	6.77309e-09
Q9BVC6	TMEM109	Voltage-gated monoatomic cation channel TMEM109	E. coli BSI_vs_NegBC	0.0914358	4.02e-08	0.115344	2.6917e-08
Q9BVK6	TMED9	Transmembrane emp24 domain-containing protein 9	E. coli BSI_vs_NegBC	0.138371	4.1e-08	0.17858	3.66652e-08
Q9BWP8	COLEC11	Collectin-11	E. coli BSI_vs_NegBC	0.10121	5.56e-05	0.19837	4.13018e-07
Q9BX10	GTPBP2	GTP-binding protein 2	E. coli BSI_vs_NegBC	0.189652	3.52e-06	0.20105	2.85099e-08
Q9BX67	JAM3	Junctional adhesion molecule C	E. coli BSI_vs_NegBC	0.226724	1.39e-05	0.308842	5.58264e-05
Q9BXR6	CFHR5	Complement factor H-related protein 5	E. coli BSI_vs_NegBC	4.78594	5.89e-06	6.84561	1.99262e-06
Q9BXS5	AP1M1	AP-1 complex subunit mu-1	E. coli BSI_vs_NegBC	0.466446	1.78e-05	0.437657	1.36995e-06
Q9BXX0	EMILIN2	EMILIN-2	E. coli BSI_vs_NegBC	2.02507	0.0124003	1.89141	0.0240785
Q9BZ72	PITPNM2	Membrane-associated phosphatidylinositol transfer protein 2	E. coli BSI_vs_NegBC	0.363283	0.000348218	0.428112	0.000140472
Q9C0C2	TNKS1BP1	182 kDa tankyrase-1-binding protein	E. coli BSI_vs_NegBC	2.38003	0.00144165	2.39037	0.00199511
Q9C0I1	MTMR12	Myotubularin-related protein 12	E. coli BSI_vs_NegBC	0.407543	0.000104174	0.432514	0.000157803
Q9GZP0	PDGFD	Platelet-derived growth factor D	E. coli BSI_vs_NegBC	2.3992	0.0110218	3.27052	4.8861e-05
Q9H0E2	TOLLIP	Toll-interacting protein	E. coli BSI_vs_NegBC	0.329096	5.27e-06	0.362003	1.71162e-06
Q9H0P0	NT5C3A	Cytosolic 5'-nucleotidase 3A	E. coli BSI_vs_NegBC	0.297438	7.16e-07	0.327697	3.18609e-07
Q9H0R4	HDHD2	Haloacid dehalogenase-like hydrolase domain-containing protein 2	E. coli BSI_vs_NegBC	0.452736	0.00114442	0.510348	0.00401791
Q9H0U3	MAGT1	Dolichyl-diphosphooligosaccharide--protein glycosyltransferase subunit MAGT1	E. coli BSI_vs_NegBC	0.412404	0.00447624	0.363037	0.000573489
Q9H0U4	RAB1B	Ras-related protein Rab-1B	E. coli BSI_vs_NegBC	0.148582	1.25e-07	0.217476	1.03912e-08
Q9H269	VPS16	Vacuolar protein sorting-associated protein 16 homolog	E. coli BSI_vs_NegBC	0.461759	4.35e-06	0.523137	0.000285163
Q9H299	SH3BGRL3	SH3 domain-binding glutamic acid-rich-like protein 3	E. coli BSI_vs_NegBC	0.324736	0.00179144	0.409494	0.00526481
Q9H2K8	TAOK3	Serine/threonine-protein kinase TAO3	E. coli BSI_vs_NegBC	0.45482	0.000150036	0.516098	8.29575e-05
Q9H2M9	RAB3GAP2	Rab3 GTPase-activating protein non-catalytic subunit	E. coli BSI_vs_NegBC	0.410443	5.92e-06	0.437098	5.69955e-05
Q9H336	CRISPLD1	Cysteine-rich secretory protein LCCL domain-containing 1	E. coli BSI_vs_NegBC	3.47633	0.000260594	4.2106	5.61186e-07
Q9H3N1	TMX1	Thioredoxin-related transmembrane protein 1	E. coli BSI_vs_NegBC	0.172831	7.49e-08	0.159874	1.19414e-08
Q9H3U1	UNC45A	Protein unc-45 homolog A	E. coli BSI_vs_NegBC	0.334292	2.29e-05	0.420323	1.35862e-05
Q9H479	FN3K	Fructosamine-3-kinase	E. coli BSI_vs_NegBC	0.370753	0.00071111	0.450244	0.00040841
Q9H497	TOR3A	Torsin-3A	E. coli BSI_vs_NegBC	2.91865	2.95e-05	2.7191	1.25642e-06
Q9H4B7	TUBB1	Tubulin beta-1 chain	E. coli BSI_vs_NegBC	0.0532081	1.14e-07	0.0726251	3.55436e-08
Q9H4G4	GLIPR2	Golgi-associated plant pathogenesis-related protein 1	E. coli BSI_vs_NegBC	2.35282	0.00133227	2.07643	0.000166836
Q9H5P4	PDZD7	PDZ domain-containing protein 7	E. coli BSI_vs_NegBC	2.76303	0.011619	4.67057	0.000412261
Q9H6X2	ANTXR1	Anthrax toxin receptor 1	E. coli BSI_vs_NegBC	2.05955	0.000329203	2.16982	0.000913306
Q9H853	TUBA4B	Putative tubulin-like protein alpha-4B	E. coli BSI_vs_NegBC	0.104706	1.55e-07	0.161032	3.38187e-08
Q9H8L6	MMRN2	Multimerin-2	E. coli BSI_vs_NegBC	3.53519	0.00027654	3.25306	8.76021e-07
Q9H9B4	SFXN1	Sideroflexin-1	E. coli BSI_vs_NegBC	0.46019	4.06e-05	0.349885	4.3562e-05
Q9H9E3	COG4	Conserved oligomeric Golgi complex subunit 4	E. coli BSI_vs_NegBC	5.0133	0.00130483	3.32745	0.000159973
Q9H9J2	MRPL44	Large ribosomal subunit protein mL44	E. coli BSI_vs_NegBC	2.60591	1.77e-05	2.41637	0.00014528
Q9HAN9	NMNAT1	Nicotinamide/nicotinic acid mononucleotide adenylyltransferase 1	E. coli BSI_vs_NegBC	2.0784	0.00285961	2.10349	0.000442148
Q9HBI1	PARVB	Beta-parvin	E. coli BSI_vs_NegBC	0.113478	9.21e-07	0.128878	9.71754e-08
Q9HCB6	SPON1	Spondin-1	E. coli BSI_vs_NegBC	2.05538	0.000815445	2.24452	0.00121383
Q9HCE0	EPG5	Ectopic P granules protein 5 homolog	E. coli BSI_vs_NegBC	0.276514	1.44e-05	0.309192	1.51886e-06
Q9HCM2	PLXNA4	Plexin-A4	E. coli BSI_vs_NegBC	0.499264	0.00275568	0.610908	0.0767941
Q9HCN6	GP6	Platelet glycoprotein VI	E. coli BSI_vs_NegBC	0.25785	7.06e-05	0.33065	0.000782834
Q9NP55	BPIFA1	BPI fold-containing family A member 1	E. coli BSI_vs_NegBC	2.24888	0.00712457	2.80874	0.000803672
Q9NP58	ABCB6	ATP-binding cassette sub-family B member 6	E. coli BSI_vs_NegBC	0.376482	9.62e-06	0.359211	2.56827e-05
Q9NP72	RAB18	Ras-related protein Rab-18	E. coli BSI_vs_NegBC	0.185819	4.6e-08	0.26165	1.76439e-08
Q9NP81	SARS2	Serine--tRNA ligase, mitochondrial	E. coli BSI_vs_NegBC	2.63656	5.25e-06	2.40638	4.41344e-05
Q9NP97	DYNLRB1	Dynein light chain roadblock-type 1	E. coli BSI_vs_NegBC	0.441118	0.00345016	0.482046	0.00373166
Q9NQ38	SPINK5	Serine protease inhibitor Kazal-type 5	E. coli BSI_vs_NegBC	2.56433	0.000271058	2.5639	0.00868541
Q9NQ75	CASS4	Cas scaffolding protein family member 4	E. coli BSI_vs_NegBC	0.236077	5.89e-06	0.294468	6.9539e-06
Q9NQC3	RTN4	Reticulon-4	E. coli BSI_vs_NegBC	0.0407089	1.23e-08	0.0624377	2.59652e-11
Q9NQW7	XPNPEP1	Xaa-Pro aminopeptidase 1	E. coli BSI_vs_NegBC	0.449024	0.00852476	0.573198	0.0520207
Q9NR12	PDLIM7	PDZ and LIM domain protein 7	E. coli BSI_vs_NegBC	0.143283	1.87e-06	0.174377	2.00259e-07
Q9NR56	MBNL1	Muscleblind-like protein 1	E. coli BSI_vs_NegBC	0.191458	2.43e-07	0.194015	2.83231e-09
Q9NR99	MXRA5	Matrix-remodeling-associated protein 5	E. coli BSI_vs_NegBC	2.28344	0.00908865	2.69572	0.00055695
Q9NRL3	STRN4	Striatin-4	E. coli BSI_vs_NegBC	0.34065	4.38e-06	0.282284	1.03834e-05
Q9NRW7	VPS45	Vacuolar protein sorting-associated protein 45	E. coli BSI_vs_NegBC	0.280376	5.98e-06	0.315926	8.70576e-07
Q9NS28	RGS18	Regulator of G-protein signaling 18	E. coli BSI_vs_NegBC	0.211108	1.29e-06	0.23457	1.09148e-08
Q9NSI8	SAMSN1	SAM domain-containing protein SAMSN-1	E. coli BSI_vs_NegBC	2.08385	0.0208387	2.40823	0.000193576
Q9NTI5	PDS5B	Sister chromatid cohesion protein PDS5 homolog B	E. coli BSI_vs_NegBC	2.02472	0.0127457	2.21298	0.00069618
Q9NTJ5	SACM1L	Phosphatidylinositol-3-phosphatase SAC1	E. coli BSI_vs_NegBC	0.0571571	7.18e-08	0.089891	8.92325e-10
Q9NUJ1	ABHD10	Palmitoyl-protein thioesterase ABHD10, mitochondrial	E. coli BSI_vs_NegBC	0.486721	0.000295986	0.456176	0.00130136
Q9NUV9	GIMAP4	GTPase IMAP family member 4	E. coli BSI_vs_NegBC	2.35498	0.0341869	1.98279	0.00389012
Q9NVA2	SEPTIN11	Septin-11	E. coli BSI_vs_NegBC	0.467746	3.59e-06	0.516745	1.59724e-05
Q9NVJ2	ARL8B	ADP-ribosylation factor-like protein 8B	E. coli BSI_vs_NegBC	0.179239	4.28e-07	0.23939	1.06816e-07
Q9NX58	LYAR	Cell growth-regulating nucleolar protein	E. coli BSI_vs_NegBC	2.38863	1.37e-05	2.3062	8.90345e-05
Q9NY65	TUBA8	Tubulin alpha-8 chain	E. coli BSI_vs_NegBC	0.0557654	3.66e-07	0.0888418	1.18717e-08
Q9NYL9	TMOD3	Tropomodulin-3	E. coli BSI_vs_NegBC	0.0591733	7.85e-08	0.0882627	3.19508e-10
Q9NYU2	UGGT1	UDP-glucose:glycoprotein glucosyltransferase 1	E. coli BSI_vs_NegBC	0.237993	1.14e-07	0.294609	1.71126e-07
Q9NZ08	ERAP1	Endoplasmic reticulum aminopeptidase 1	E. coli BSI_vs_NegBC	0.315008	0.000213614	0.397702	0.00212834
Q9NZ32	ACTR10	Actin-related protein 10	E. coli BSI_vs_NegBC	0.394315	0.000192965	0.443265	5.78768e-05
Q9NZC7	WWOX	WW domain-containing oxidoreductase	E. coli BSI_vs_NegBC	3.26632	0.0038514	2.93513	0.000465726
Q9NZN3	EHD3	EH domain-containing protein 3	E. coli BSI_vs_NegBC	0.410807	1.25e-05	0.495618	4.73694e-05
Q9NZN5	ARHGEF12	Rho guanine nucleotide exchange factor 12	E. coli BSI_vs_NegBC	0.482241	3.26e-05	0.508326	0.00135703
Q9NZP8	C1RL	Complement C1r subcomponent-like protein	E. coli BSI_vs_NegBC	2.90374	2.7e-05	2.83259	2.13089e-07
Q9NZQ3	NCKIPSD	NCK-interacting protein with SH3 domain	E. coli BSI_vs_NegBC	0.398669	0.00056122	0.364883	0.000366732
Q9NZU5	LMCD1	LIM and cysteine-rich domains protein 1	E. coli BSI_vs_NegBC	2.41036	0.0185965	1.9586	0.00274043
Q9P0L0	VAPA	Vesicle-associated membrane protein-associated protein A	E. coli BSI_vs_NegBC	0.0877104	1.84e-07	0.135934	7.55332e-10
Q9P1Z2	CALCOCO1	Calcium-binding and coiled-coil domain-containing protein 1	E. coli BSI_vs_NegBC	0.417412	0.000222606	0.419352	0.000188883
Q9P2A4	ABI3	ABI gene family member 3	E. coli BSI_vs_NegBC	2.06426	0.0285015	1.67175	0.0103715
Q9P2X0	DPM3	Dolichol-phosphate mannosyltransferase subunit 3	E. coli BSI_vs_NegBC	0.371829	5.76e-06	0.470975	0.000420744
Q9UBC2	EPS15L1	Epidermal growth factor receptor substrate 15-like 1	E. coli BSI_vs_NegBC	0.227495	1.3e-06	0.243618	3.398e-08
Q9UBQ0	VPS29	Vacuolar protein sorting-associated protein 29	E. coli BSI_vs_NegBC	0.396302	0.000116279	0.40653	1.61479e-05
Q9UBS4	DNAJB11	DnaJ homolog subfamily B member 11	E. coli BSI_vs_NegBC	2.18847	0.00116165	2.72958	1.03304e-05
Q9UBT2	UBA2	SUMO-activating enzyme subunit 2	E. coli BSI_vs_NegBC	0.405687	0.000118815	0.45228	8.77231e-05
Q9UBV7	B4GALT7	Beta-1,4-galactosyltransferase 7	E. coli BSI_vs_NegBC	2.2184	4.08e-06	2.36608	1.71375e-05
Q9UBX7	KLK11	Kallikrein-11	E. coli BSI_vs_NegBC	2.03711	0.0167231	3.14106	0.00973821
Q9UDY2	TJP2	Tight junction protein ZO-2	E. coli BSI_vs_NegBC	0.395533	1.42e-05	0.378752	8.69361e-05
Q9UGM5	FETUB	Fetuin-B	E. coli BSI_vs_NegBC	2.24471	0.00260439	2.3682	0.00122365
Q9UHA4	LAMTOR3	Ragulator complex protein LAMTOR3	E. coli BSI_vs_NegBC	0.281964	7.02e-06	0.275057	6.94212e-06
Q9UHG3	PCYOX1	Prenylcysteine oxidase 1	E. coli BSI_vs_NegBC	2.22835	0.00300477	2.1316	0.002113
Q9UHI6	DDX20	Probable ATP-dependent RNA helicase DDX20	E. coli BSI_vs_NegBC	2.06174	0.00116402	1.56138	0.0261178
Q9UHI8	ADAMTS1	A disintegrin and metalloproteinase with thrombospondin motifs 1	E. coli BSI_vs_NegBC	2.30521	0.0163527	2.02238	0.0112911
Q9UHQ9	CYB5R1	NADH-cytochrome b5 reductase 1	E. coli BSI_vs_NegBC	0.140165	5.94e-07	0.206271	1.59188e-08
Q9UHV9	PFDN2	Prefoldin subunit 2	E. coli BSI_vs_NegBC	0.39911	9.33e-05	0.438862	8.79831e-05
Q9UHY1	NRBP1	Nuclear receptor-binding protein	E. coli BSI_vs_NegBC	0.365337	0.00068214	0.38149	2.31435e-05
Q9UI12	ATP6V1H	V-type proton ATPase subunit H	E. coli BSI_vs_NegBC	0.454731	1.49e-05	0.520993	0.000379561
Q9UIA9	XPO7	Exportin-7	E. coli BSI_vs_NegBC	0.477255	0.0180347	0.564471	0.02747
Q9UIB8	CD84	SLAM family member 5	E. coli BSI_vs_NegBC	0.107822	4.37e-07	0.141821	5.95749e-08
Q9UJC5	SH3BGRL2	SH3 domain-binding glutamic acid-rich-like protein 2	E. coli BSI_vs_NegBC	0.288695	0.000107681	0.31323	3.30619e-05
Q9UJU6	DBNL	Drebrin-like protein	E. coli BSI_vs_NegBC	0.158096	1.84e-05	0.220562	3.99871e-07
Q9UKE5	TNIK	TRAF2 and NCK-interacting protein kinase	E. coli BSI_vs_NegBC	0.49272	9.44e-05	0.474815	0.000358889
Q9UKU9	ANGPTL2	Angiopoietin-related protein 2	E. coli BSI_vs_NegBC	2.03393	0.00571574	2.05427	0.0011316
Q9UKZ9	PCOLCE2	Procollagen C-endopeptidase enhancer 2	E. coli BSI_vs_NegBC	2.79561	1.04e-05	2.85364	1.05977e-05
Q9UL25	RAB21	Ras-related protein Rab-21	E. coli BSI_vs_NegBC	0.317681	1.88e-06	0.371687	1.20601e-06
Q9ULC5	ACSL5	Long-chain-fatty-acid--CoA ligase 5	E. coli BSI_vs_NegBC	0.4097	7.14e-05	0.45275	0.00115004
Q9ULF5	SLC39A10	Zinc transporter ZIP10	E. coli BSI_vs_NegBC	2.04857	0.0117669	2.04559	0.0119093
Q9ULV4	CORO1C	Coronin-1C	E. coli BSI_vs_NegBC	0.264453	5.24e-06	0.326044	1.82347e-06
Q9UM07	PADI4	Protein-arginine deiminase type-4	E. coli BSI_vs_NegBC	3.34259	0.000277084	7.33801	2.3064e-06
Q9UM47	NOTCH3	Neurogenic locus notch homolog protein 3	E. coli BSI_vs_NegBC	2.49689	1.66e-05	2.90551	1.73518e-07
Q9UNA1	ARHGAP26	Rho GTPase-activating protein 26	E. coli BSI_vs_NegBC	2.21199	0.000296337	2.31826	9.97046e-05
Q9UNF1	MAGED2	Melanoma-associated antigen D2	E. coli BSI_vs_NegBC	0.309004	4.29e-06	0.333291	2.87669e-06
Q9UNM6	PSMD13	26S proteasome non-ATPase regulatory subunit 13	E. coli BSI_vs_NegBC	0.427406	3.38e-06	0.458257	2.53084e-05
Q9UNN8	PROCR	Endothelial protein C receptor	E. coli BSI_vs_NegBC	2.83759	0.0499458	2.28444	0.0012516
Q9UNS2	COPS3	COP9 signalosome complex subunit 3	E. coli BSI_vs_NegBC	0.44959	2.9e-06	0.474832	2.93926e-05
Q9UPN7	PPP6R1	Serine/threonine-protein phosphatase 6 regulatory subunit 1	E. coli BSI_vs_NegBC	0.407972	0.000649303	0.46225	9.3675e-05
Q9UPR0	PLCL2	Inactive phospholipase C-like protein 2	E. coli BSI_vs_NegBC	2.04106	5.35e-07	2.05814	2.7294e-06
Q9Y210	TRPC6	Short transient receptor potential channel 6	E. coli BSI_vs_NegBC	0.213167	2.9e-06	0.250415	1.49007e-05
Q9Y251	HPSE	Heparanase	E. coli BSI_vs_NegBC	3.87458	0.00041557	3.41848	0.000187612
Q9Y265	RUVBL1	RuvB-like 1	E. coli BSI_vs_NegBC	0.49044	0.000129081	0.505681	9.38178e-05
Q9Y277	VDAC3	Voltage-dependent anion-selective channel protein 3	E. coli BSI_vs_NegBC	0.218865	1.2e-06	0.240256	8.0298e-06
Q9Y279	VSIG4	V-set and immunoglobulin domain-containing protein 4	E. coli BSI_vs_NegBC	3.3645	0.0141402	2.7496	0.00105378
Q9Y2A7	NCKAP1	Nck-associated protein 1	E. coli BSI_vs_NegBC	0.482811	3.5e-05	0.485289	0.000273339
Q9Y2G3	ATP11B	Phospholipid-transporting ATPase IF	E. coli BSI_vs_NegBC	0.363092	0.0048002	0.381062	1.40941e-05
Q9Y2H0	DLGAP4	Disks large-associated protein 4	E. coli BSI_vs_NegBC	0.474507	1.66e-05	0.485729	9.5833e-06
Q9Y2L6	FRMD4B	FERM domain-containing protein 4B	E. coli BSI_vs_NegBC	0.412053	0.000607305	0.40372	0.000366732
Q9Y2Q0	ATP8A1	Phospholipid-transporting ATPase IA	E. coli BSI_vs_NegBC	0.412783	1.4e-05	0.402704	0.00016401
Q9Y2Q3	GSTK1	Glutathione S-transferase kappa 1	E. coli BSI_vs_NegBC	0.158845	4.1e-08	0.215888	4.03896e-09
Q9Y2T2	AP3M1	AP-3 complex subunit mu-1	E. coli BSI_vs_NegBC	0.322595	4.23e-07	0.343084	4.93226e-08
Q9Y2X7	GIT1	ARF GTPase-activating protein GIT1	E. coli BSI_vs_NegBC	0.393797	4.13e-06	0.436871	7.47856e-06
Q9Y371	SH3GLB1	Endophilin-B1	E. coli BSI_vs_NegBC	0.431757	2.74e-05	0.472508	4.21568e-05
Q9Y3A3	MOB4	MOB-like protein phocein	E. coli BSI_vs_NegBC	0.22107	1.25e-06	0.292392	5.42268e-07
Q9Y3B3	TMED7	Transmembrane emp24 domain-containing protein 7	E. coli BSI_vs_NegBC	0.12225	3.27e-08	0.170104	3.19508e-10
Q9Y3D6	FIS1	Mitochondrial fission 1 protein	E. coli BSI_vs_NegBC	0.257061	0.0305146	0.284285	1.03242e-05
Q9Y3F4	STRAP	Serine-threonine kinase receptor-associated protein	E. coli BSI_vs_NegBC	0.273033	8.88e-06	0.294923	2.5458e-06
Q9Y3P9	RABGAP1	Rab GTPase-activating protein 1	E. coli BSI_vs_NegBC	0.402409	3.17e-05	0.453118	5.31023e-05
Q9Y3Q8	TSC22D4	TSC22 domain family protein 4	E. coli BSI_vs_NegBC	0.293206	3.47e-06	0.347211	1.27315e-06
Q9Y450	HBS1L	HBS1-like protein	E. coli BSI_vs_NegBC	0.449135	0.00554461	0.555108	0.00539973
Q9Y490	TLN1	Talin-1	E. coli BSI_vs_NegBC	0.154833	6.19e-07	0.203071	7.28901e-08
Q9Y4D1	DAAM1	Disheveled-associated activator of morphogenesis 1	E. coli BSI_vs_NegBC	0.279455	3.89e-06	0.339136	5.12158e-06
Q9Y4I1	MYO5A	Unconventional myosin-Va	E. coli BSI_vs_NegBC	0.499422	6.06e-05	0.514693	0.000187612
Q9Y530	OARD1	ADP-ribose glycohydrolase OARD1	E. coli BSI_vs_NegBC	2.45045	7.91e-07	2.72447	5.76608e-07
Q9Y5F7	PCDHGC4	Protocadherin gamma-C4	E. coli BSI_vs_NegBC	3.09778	0.0427123	1.62717	0.0569938
Q9Y5J7	TIMM9	Mitochondrial import inner membrane translocase subunit Tim9	E. coli BSI_vs_NegBC	2.88098	1.75e-06	2.67298	5.20381e-07
Q9Y5K6	CD2AP	CD2-associated protein	E. coli BSI_vs_NegBC	0.398232	0.000126844	0.435163	0.00261905
Q9Y5M8	SRPRB	Signal recognition particle receptor subunit beta	E. coli BSI_vs_NegBC	0.298532	5.94e-07	0.331905	0.00015099
Q9Y5X9	LIPG	Endothelial lipase	E. coli BSI_vs_NegBC	2.93194	0.00039349	3.1219	1.81702e-06
Q9Y5Y7	LYVE1	Lymphatic vessel endothelial hyaluronic acid receptor 1	E. coli BSI_vs_NegBC	3.10483	0.0433593	1.96968	0.0103936
Q9Y613	FHOD1	FH1/FH2 domain-containing protein 1	E. coli BSI_vs_NegBC	0.201283	4.38e-06	0.243491	2.16741e-06
Q9Y624	F11R	Junctional adhesion molecule A	E. coli BSI_vs_NegBC	0.135679	2.9e-06	0.220461	1.16568e-05
Q9Y662	HS3ST3B1	Heparan sulfate glucosamine 3-O-sulfotransferase 3B1	E. coli BSI_vs_NegBC	2.32592	0.00039724	2.70014	1.61596e-05
Q9Y678	COPG1	Coatomer subunit gamma-1	E. coli BSI_vs_NegBC	0.210126	7.01e-07	0.261235	1.79255e-09
Q9Y6D5	ARFGEF2	Brefeldin A-inhibited guanine nucleotide-exchange protein 2	E. coli BSI_vs_NegBC	5.14345	3.04e-05	4.11254	4.27016e-06
Q9Y6E0	STK24	Serine/threonine-protein kinase 24	E. coli BSI_vs_NegBC	0.475663	2.06e-05	0.518578	0.000433706
Q9Y6M4	CSNK1G3	Casein kinase I isoform gamma-3	E. coli BSI_vs_NegBC	0.454815	3.99e-06	0.513715	0.000162656
Q9Y6N5	SQOR	Sulfide:quinone oxidoreductase, mitochondrial	E. coli BSI_vs_NegBC	0.364484	0.00393256	0.398498	8.09863e-05
Q9Y6N7	ROBO1	Roundabout homolog 1	E. coli BSI_vs_NegBC	2.69703	0.00485036	3.30736	9.18654e-05
Q9Y6R7	FCGBP	IgGFc-binding protein	E. coli BSI_vs_NegBC	2.9097	0.00155311	2.97097	0.000142916
Q9Y6Z7	COLEC10	Collectin-10	E. coli BSI_vs_NegBC	0.147676	4.34e-05	0.229194	2.37277e-06
A0A1B0GTC6	C3orf85	Uncharacterized protein C3orf85	K. pneumoniae BSI_vs_HC	0.151107	0.00573016	0.150383	2.28716e-07
A6NH11	GLTPD2	Glycolipid transfer protein domain-containing protein 2	K. pneumoniae BSI_vs_HC	0.493754	0.0140825	0.410172	0.000359529
B5ME19;Q99613	EIF3CL	Eukaryotic translation initiation factor 3 subunit C-like protein	K. pneumoniae BSI_vs_HC	2.80248	1.28e-05	2.69929	1.11522e-06
E9PAV3	NACA	Nascent polypeptide-associated complex subunit alpha, muscle-specific form	K. pneumoniae BSI_vs_HC	2.2878	0.000252086	2.09254	0.00134564
O00178	GTPBP1	GTP-binding protein 1	K. pneumoniae BSI_vs_HC	2.79424	0.00453999	1.99886	0.00327899
O00231	PSMD11	26S proteasome non-ATPase regulatory subunit 11	K. pneumoniae BSI_vs_HC	2.25522	0.0417338	1.63706	0.0252791
O00303	EIF3F	Eukaryotic translation initiation factor 3 subunit F	K. pneumoniae BSI_vs_HC	2.9207	2.96e-06	2.75644	9.47371e-09
O00410	IPO5	Importin-5	K. pneumoniae BSI_vs_HC	3.20933	0.00412862	2.3317	0.000144388
O00479	HMGN4	High mobility group nucleosome-binding domain-containing protein 4	K. pneumoniae BSI_vs_HC	2.11341	0.036129	1.81756	0.0528352
O00487	PSMD14	26S proteasome non-ATPase regulatory subunit 14	K. pneumoniae BSI_vs_HC	2.06031	0.0225799	1.67768	0.0195642
O00757	FBP2	Fructose-1,6-bisphosphatase isozyme 2	K. pneumoniae BSI_vs_HC	2.06725	0.00390787	2.0391	0.0500858
O14686	KMT2D	Histone-lysine N-methyltransferase 2D	K. pneumoniae BSI_vs_HC	2.48601	0.0108506	2.09098	0.000524768
O14787	TNPO2	Transportin-2	K. pneumoniae BSI_vs_HC	0.354521	0.0463455	0.4502	0.0168757
O14960	LECT2	Leukocyte cell-derived chemotaxin-2	K. pneumoniae BSI_vs_HC	0.404097	0.00101154	0.273864	0.00212261
O15335	CHAD	Chondroadherin	K. pneumoniae BSI_vs_HC	0.24593	2.13e-06	0.203369	4.26669e-07
O15371	EIF3D	Eukaryotic translation initiation factor 3 subunit D	K. pneumoniae BSI_vs_HC	2.35404	1.36e-05	2.33024	6.97717e-07
O15372	EIF3H	Eukaryotic translation initiation factor 3 subunit H	K. pneumoniae BSI_vs_HC	2.49526	1.78e-05	2.34089	5.60552e-06
O43314	PPIP5K2	Inositol hexakisphosphate and diphosphoinositol-pentakisphosphate kinase 2	K. pneumoniae BSI_vs_HC	3.33281	0.00769921	2.35909	0.000263977
O43491	EPB41L2	Band 4.1-like protein 2	K. pneumoniae BSI_vs_HC	2.29362	0.004105	1.96337	0.000941833
O43776	NARS1	Asparagine--tRNA ligase, cytoplasmic	K. pneumoniae BSI_vs_HC	2.27796	0.00432031	2.00062	0.000759809
O60841	EIF5B	Eukaryotic translation initiation factor 5B	K. pneumoniae BSI_vs_HC	2.11332	7.69e-05	1.99441	1.10767e-05
O60869	EDF1	Endothelial differentiation-related factor 1	K. pneumoniae BSI_vs_HC	2.64478	0.000204906	2.38085	2.91388e-05
O75339	CILP	Cartilage intermediate layer protein 1	K. pneumoniae BSI_vs_HC	3.85797	0.0202214	2.27782	0.0121128
O75787	ATP6AP2	Renin receptor	K. pneumoniae BSI_vs_HC	0.305709	0.000587013	0.305339	1.94411e-05
O75821	EIF3G	Eukaryotic translation initiation factor 3 subunit G	K. pneumoniae BSI_vs_HC	2.02888	0.00283069	1.86915	0.000191218
O75822	EIF3J	Eukaryotic translation initiation factor 3 subunit J	K. pneumoniae BSI_vs_HC	2.71391	0.00512607	2.18803	0.00145439
O75909	CCNK	Cyclin-K	K. pneumoniae BSI_vs_HC	0.22415	0.000120111	0.134014	1.04205e-06
O75995	SASH3	SAM and SH3 domain-containing protein 3	K. pneumoniae BSI_vs_HC	2.50775	0.000520352	2.33466	0.000359529
O76013	KRT36	Keratin, type I cuticular Ha6	K. pneumoniae BSI_vs_HC	0.207346	0.000251135	0.189692	1.00284e-05
O94973	AP2A2	AP-2 complex subunit alpha-2	K. pneumoniae BSI_vs_HC	2.1203	0.00138315	1.84988	0.00174516
O94985	CLSTN1	Calsyntenin-1	K. pneumoniae BSI_vs_HC	0.476468	0.00078863	0.407496	0.0161775
O95747	OXSR1	Serine/threonine-protein kinase OSR1	K. pneumoniae BSI_vs_HC	2.00492	0.0347595	1.44069	0.244118
O95782	AP2A1	AP-2 complex subunit alpha-1	K. pneumoniae BSI_vs_HC	2.67206	0.00535409	2.11706	0.00022558
P00738	HP	Haptoglobin	K. pneumoniae BSI_vs_HC	2.11975	0.0357864	1.29282	0.662822
P00748	F12	Coagulation factor XII	K. pneumoniae BSI_vs_HC	0.347663	0.00672877	0.292015	0.00259161
P00751	CFB	Complement factor B	K. pneumoniae BSI_vs_HC	0.473561	0.00131368	0.401558	0.000216547
P01008	SERPINC1	Antithrombin-III	K. pneumoniae BSI_vs_HC	0.288316	0.000656016	0.26204	1.40583e-06
P01040	CSTA	Cystatin-A	K. pneumoniae BSI_vs_HC	0.309381	0.00189357	0.330815	0.00091735
P01137	TGFB1	Transforming growth factor beta-1 proprotein	K. pneumoniae BSI_vs_HC	0.330882	1.28e-05	0.26146	6.92069e-07
P02533	KRT14	Keratin, type I cytoskeletal 14	K. pneumoniae BSI_vs_HC	0.458483	0.0234937	0.362124	0.00839575
P02538	KRT6A	Keratin, type II cytoskeletal 6A	K. pneumoniae BSI_vs_HC	0.494869	0.0415706	0.384836	0.0171668
P02647	APOA1	Apolipoprotein A-I	K. pneumoniae BSI_vs_HC	0.32936	0.000440487	0.276465	8.54074e-07
P02654	APOC1	Apolipoprotein C-I	K. pneumoniae BSI_vs_HC	0.454632	0.00704412	0.31679	7.13838e-06
P02656	APOC3	Apolipoprotein C-III	K. pneumoniae BSI_vs_HC	0.429394	0.0102294	0.377986	0.00164283
P02741	CRP	C-reactive protein	K. pneumoniae BSI_vs_HC	12.8699	6.81e-05	28.7945	5.55238e-15
P02750	LRG1	Leucine-rich alpha-2-glycoprotein	K. pneumoniae BSI_vs_HC	2.10962	0.0173233	1.58401	0.207506
P02753	RBP4	Retinol-binding protein 4	K. pneumoniae BSI_vs_HC	0.315148	0.00405929	0.27816	0.000416971
P02760	AMBP	Protein AMBP	K. pneumoniae BSI_vs_HC	0.410696	0.000481858	0.347989	5.63379e-05
P02765	AHSG	Alpha-2-HS-glycoprotein	K. pneumoniae BSI_vs_HC	0.415963	2.75e-05	0.346727	0.000140093
P02766	TTR	Transthyretin	K. pneumoniae BSI_vs_HC	0.366633	0.000552345	0.277187	1.70929e-06
P02768	ALB	Albumin	K. pneumoniae BSI_vs_HC	0.283719	0.000343819	0.210163	1.58046e-06
P02774	GC	Vitamin D-binding protein	K. pneumoniae BSI_vs_HC	0.275058	0.00147012	0.21415	9.40046e-06
P02775	PPBP	Platelet basic protein	K. pneumoniae BSI_vs_HC	0.345868	1.44e-05	0.236255	2.53849e-05
P02776	PF4	Platelet factor 4	K. pneumoniae BSI_vs_HC	0.346838	0.000330729	0.21787	2.91388e-05
P02787	TF	Serotransferrin	K. pneumoniae BSI_vs_HC	0.359132	0.0139765	0.29375	0.000913376
P03952	KLKB1	Plasma kallikrein	K. pneumoniae BSI_vs_HC	0.360493	0.00386502	0.304462	0.00212261
P04070	PROC	Vitamin K-dependent protein C	K. pneumoniae BSI_vs_HC	0.390426	0.00380724	0.222941	0.00058366
P04085	PDGFA	Platelet-derived growth factor subunit A	K. pneumoniae BSI_vs_HC	0.379078	0.00122107	0.293893	1.41165e-07
P04156	PRNP	Major prion protein	K. pneumoniae BSI_vs_HC	0.44791	0.00659448	0.394597	0.000128799
P04180	LCAT	Phosphatidylcholine-sterol acyltransferase	K. pneumoniae BSI_vs_HC	0.366533	0.00374897	0.245349	1.53001e-06
P04196	HRG	Histidine-rich glycoprotein	K. pneumoniae BSI_vs_HC	0.252612	5.08e-05	0.212053	3.28239e-06
P05019	IGF1	Insulin-like growth factor 1	K. pneumoniae BSI_vs_HC	2.14655	0.019126	1.85799	0.0383138
P05067	APP	Amyloid-beta precursor protein	K. pneumoniae BSI_vs_HC	0.288258	1.28e-05	0.186585	9.10502e-08
P05154	SERPINA5	Plasma serine protease inhibitor	K. pneumoniae BSI_vs_HC	0.225009	0.00146008	0.167109	1.00284e-05
P05155	SERPING1	Plasma protease C1 inhibitor	K. pneumoniae BSI_vs_HC	0.360344	0.0258219	0.393674	0.00288352
P05156	CFI	Complement factor I	K. pneumoniae BSI_vs_HC	0.476345	0.0025744	0.407771	0.00329027
P05160	F13B	Coagulation factor XIII B chain	K. pneumoniae BSI_vs_HC	0.389552	0.00737679	0.273707	0.000118165
P05452	CLEC3B	Tetranectin	K. pneumoniae BSI_vs_HC	0.393031	1.36e-05	0.345952	0.000561403
P06276	BCHE	Cholinesterase	K. pneumoniae BSI_vs_HC	0.458137	0.00101073	0.337585	0.000561403
P06727	APOA4	Apolipoprotein A-IV	K. pneumoniae BSI_vs_HC	0.349779	0.000252086	0.253915	3.57228e-05
P06730	EIF4E	Eukaryotic translation initiation factor 4E	K. pneumoniae BSI_vs_HC	2.93607	0.000516008	2.43503	2.21914e-05
P06737	PYGL	Glycogen phosphorylase, liver form	K. pneumoniae BSI_vs_HC	2.22057	0.00189357	1.87904	0.0291083
P06858	LPL	Lipoprotein lipase	K. pneumoniae BSI_vs_HC	0.349579	0.000370876	0.356547	9.01471e-05
P07339	CTSD	Cathepsin D	K. pneumoniae BSI_vs_HC	0.414617	0.0101017	0.3895	1.85145e-05
P07585	DCN	Decorin	K. pneumoniae BSI_vs_HC	0.349395	0.00127919	0.0976092	4.21938e-05
P07910	HNRNPC	Heterogeneous nuclear ribonucleoproteins C1/C2	K. pneumoniae BSI_vs_HC	2.01956	0.00138315	2.03396	0.00327899
P07988	SFTPB	Pulmonary surfactant-associated protein B	K. pneumoniae BSI_vs_HC	5.88266	0.000936417	3.99852	0.000204435
P07996	THBS1	Thrombospondin-1	K. pneumoniae BSI_vs_HC	0.47277	0.000252086	0.306632	0.000596267
P08572	COL4A2	Collagen alpha-2(IV) chain	K. pneumoniae BSI_vs_HC	2.545	0.0463455	1.75599	0.0947853
P08709	F7	Coagulation factor VII	K. pneumoniae BSI_vs_HC	0.438248	0.004105	0.302522	9.77336e-05
P08727	KRT19	Keratin, type I cytoskeletal 19	K. pneumoniae BSI_vs_HC	0.48652	0.0252848	0.432128	0.00873
P09467	FBP1	Fructose-1,6-bisphosphatase 1	K. pneumoniae BSI_vs_HC	3.66802	1.73e-05	3.5869	0.00552277
P09486	SPARC	SPARC	K. pneumoniae BSI_vs_HC	0.314632	6.12e-07	0.238277	4.26669e-07
P09651	HNRNPA1	Heterogeneous nuclear ribonucleoprotein A1	K. pneumoniae BSI_vs_HC	2.95208	5.33e-07	3.00454	1.41165e-07
P0DJI8	SAA1	Serum amyloid A-1 protein	K. pneumoniae BSI_vs_HC	7.47669	0.000306992	9.68301	1.20814e-06
P0DJI9	SAA2	Serum amyloid A-2 protein	K. pneumoniae BSI_vs_HC	6.91736	0.00389408	8.16834	0.000121265
P0DTE4	UGT2A1	UDP-glucuronosyltransferase 2A1	K. pneumoniae BSI_vs_HC	0.102919	0.00586468	0.128063	1.48962e-09
P10124	SRGN	Serglycin	K. pneumoniae BSI_vs_HC	0.243236	0.000306992	0.0948835	2.81322e-08
P10451	SPP1	Osteopontin	K. pneumoniae BSI_vs_HC	3.27778	0.00280955	2.76442	0.0143366
P10619	CTSA	Lysosomal protective protein	K. pneumoniae BSI_vs_HC	0.473653	0.00873585	0.376663	0.000188587
P10720	PF4V1	Platelet factor 4 variant	K. pneumoniae BSI_vs_HC	0.401483	0.011332	0.290886	0.00295714
P10909	CLU	Clusterin	K. pneumoniae BSI_vs_HC	0.268102	2.47e-05	0.201862	1.05407e-08
P11217	PYGM	Glycogen phosphorylase, muscle form	K. pneumoniae BSI_vs_HC	2.07966	0.00741926	1.69765	0.0604799
P11586	MTHFD1	C-1-tetrahydrofolate synthase, cytoplasmic	K. pneumoniae BSI_vs_HC	2.16985	0.0158288	1.74376	0.0314117
P11597	CETP	Cholesteryl ester transfer protein	K. pneumoniae BSI_vs_HC	0.244113	0.0373089	0.106128	2.81322e-08
P12273	PIP	Prolactin-inducible protein	K. pneumoniae BSI_vs_HC	0.490323	0.0321827	0.443767	0.0144847
P12829	MYL4	Myosin light chain 4	K. pneumoniae BSI_vs_HC	2.94673	0.0230894	1.61567	0.210502
P13473	LAMP2	Lysosome-associated membrane glycoprotein 2	K. pneumoniae BSI_vs_HC	0.458121	0.00248501	0.426386	0.000390015
P13646	KRT13	Keratin, type I cytoskeletal 13	K. pneumoniae BSI_vs_HC	0.383066	0.00701954	0.35019	0.00583092
P13647	KRT5	Keratin, type II cytoskeletal 5	K. pneumoniae BSI_vs_HC	0.482711	0.0283693	0.399137	0.0198725
P14210	HGF	Hepatocyte growth factor	K. pneumoniae BSI_vs_HC	2.27768	0.0108831	1.884	0.0151721
P14923	JUP	Junction plakoglobin	K. pneumoniae BSI_vs_HC	0.419159	0.0148725	0.331829	0.00291242
P15090	FABP4	Fatty acid-binding protein, adipocyte	K. pneumoniae BSI_vs_HC	2.88211	0.0132629	2.18698	0.0331244
P15170	GSPT1	Eukaryotic peptide chain release factor GTP-binding subunit ERF3A	K. pneumoniae BSI_vs_HC	2.38213	5.85e-05	2.11166	1.40314e-05
P15309	ACP3	Prostatic acid phosphatase	K. pneumoniae BSI_vs_HC	0.478113	1.23e-05	0.416367	4.77683e-05
P15502	ELN	Elastin	K. pneumoniae BSI_vs_HC	0.350432	0.0107416	0.233696	1.00284e-05
P15924	DSP	Desmoplakin	K. pneumoniae BSI_vs_HC	0.470988	0.0200255	0.389938	0.00469069
P16989	YBX3	Y-box-binding protein 3	K. pneumoniae BSI_vs_HC	2.64305	0.00111481	2.32116	0.000230896
P18065	IGFBP2	Insulin-like growth factor-binding protein 2	K. pneumoniae BSI_vs_HC	3.45073	0.00972162	2.79691	0.00250727
P19237	TNNI1	Troponin I, slow skeletal muscle	K. pneumoniae BSI_vs_HC	4.64373	0.0138915	3.81195	0.00433206
P19338	NCL	Nucleolin	K. pneumoniae BSI_vs_HC	2.62198	0.00238798	2.36612	0.00272288
P20042	EIF2S2	Eukaryotic translation initiation factor 2 subunit 2	K. pneumoniae BSI_vs_HC	2.60531	0.00981319	2.06074	0.000273045
P20290	BTF3	Transcription factor BTF3	K. pneumoniae BSI_vs_HC	2.45491	0.000376628	2.42695	0.000652269
P20851	C4BPB	C4b-binding protein beta chain	K. pneumoniae BSI_vs_HC	0.275028	9.38e-05	0.237659	2.94273e-06
P21810	BGN	Biglycan	K. pneumoniae BSI_vs_HC	0.240135	3.47e-05	0.0753211	7.29303e-08
P22352	GPX3	Glutathione peroxidase 3	K. pneumoniae BSI_vs_HC	0.38855	0.0101857	0.353422	0.00188256
P22466	GAL	Galanin peptides	K. pneumoniae BSI_vs_HC	0.20608	0.00199158	0.21151	6.83364e-06
P23280	CA6	Carbonic anhydrase 6	K. pneumoniae BSI_vs_HC	0.449326	0.0052488	0.425236	0.000106698
P23588	EIF4B	Eukaryotic translation initiation factor 4B	K. pneumoniae BSI_vs_HC	2.98348	0.00463831	2.19293	0.000665536
P24534	EEF1B2	Elongation factor 1-beta	K. pneumoniae BSI_vs_HC	2.37515	0.04191	1.78351	0.0217348
P24821	TNC	Tenascin	K. pneumoniae BSI_vs_HC	6.62393	0.0017932	4.67092	1.416e-05
P26639	TARS1	Threonine--tRNA ligase 1, cytoplasmic	K. pneumoniae BSI_vs_HC	2.02176	0.000370876	1.8483	0.00117341
P26640	VARS1	Valine--tRNA ligase	K. pneumoniae BSI_vs_HC	2.96406	0.00277281	2.71767	2.28716e-07
P26641	EEF1G	Elongation factor 1-gamma	K. pneumoniae BSI_vs_HC	3.04123	0.00512607	2.52132	1.63215e-05
P27918	CFP	Properdin	K. pneumoniae BSI_vs_HC	0.191744	1.28e-05	0.0849917	1.41165e-07
P29279	CCN2	CCN family member 2	K. pneumoniae BSI_vs_HC	0.245701	8.02e-06	0.136327	9.47371e-09
P29692	EEF1D	Elongation factor 1-delta	K. pneumoniae BSI_vs_HC	3.41164	0.0447509	2.37801	0.00086524
P29966	MARCKS	Myristoylated alanine-rich C-kinase substrate	K. pneumoniae BSI_vs_HC	3.23811	0.000395788	3.03424	0.000625981
P30044	PRDX5	Peroxiredoxin-5, mitochondrial	K. pneumoniae BSI_vs_HC	0.490746	0.0304437	0.430713	0.000335419
P30050	RPL12	Large ribosomal subunit protein uL11	K. pneumoniae BSI_vs_HC	3.53854	0.000848758	3.15846	1.4391e-05
P30419	NMT1	Glycylpeptide N-tetradecanoyltransferase 1	K. pneumoniae BSI_vs_HC	2.22963	2.13e-06	2.13862	3.03655e-07
P31151	S100A7	Protein S100-A7	K. pneumoniae BSI_vs_HC	0.416716	0.00389408	0.414428	0.0151434
P31431	SDC4	Syndecan-4	K. pneumoniae BSI_vs_HC	0.228424	0.00493848	0.0695345	2.54956e-08
P33992	MCM5	DNA replication licensing factor MCM5	K. pneumoniae BSI_vs_HC	2.31197	0.000625943	2.23647	0.000704605
P35030	PRSS3	Trypsin-3	K. pneumoniae BSI_vs_HC	0.483658	0.000284589	0.43542	0.00125341
P35268	RPL22	Large ribosomal subunit protein eL22	K. pneumoniae BSI_vs_HC	2.09265	0.0415818	1.51304	0.132187
P35527	KRT9	Keratin, type I cytoskeletal 9	K. pneumoniae BSI_vs_HC	0.476242	0.0395198	0.374227	0.0121445
P35580	MYH10	Myosin-10	K. pneumoniae BSI_vs_HC	3.09109	0.0171713	1.72537	0.044079
P35858	IGFALS	Insulin-like growth factor-binding protein complex acid labile subunit	K. pneumoniae BSI_vs_HC	0.286096	2.96e-06	0.219984	1.17268e-07
P36222	CHI3L1	Chitinase-3-like protein 1	K. pneumoniae BSI_vs_HC	2.13309	0.039158	1.65467	0.236705
P38117	ETFB	Electron transfer flavoprotein subunit beta	K. pneumoniae BSI_vs_HC	2.4268	0.0386358	1.9188	0.037512
P39019	RPS19	Small ribosomal subunit protein eS19	K. pneumoniae BSI_vs_HC	2.03256	0.005014	1.91857	0.00327899
P41091	EIF2S3	Eukaryotic translation initiation factor 2 subunit 3	K. pneumoniae BSI_vs_HC	2.0748	0.00438956	1.76887	0.00277683
P41214	EIF2D	Eukaryotic translation initiation factor 2D	K. pneumoniae BSI_vs_HC	2.2798	0.0274361	1.81188	0.00235686
P41567	EIF1	Eukaryotic translation initiation factor 1	K. pneumoniae BSI_vs_HC	2.55236	0.00259533	2.4209	1.63215e-05
P42166	TMPO	Lamina-associated polypeptide 2, isoform alpha	K. pneumoniae BSI_vs_HC	2.36831	0.00016741	1.99688	0.00131377
P42768	WAS	Actin nucleation-promoting factor WAS	K. pneumoniae BSI_vs_HC	2.04396	0.00130917	1.86812	0.00383222
P42785	PRCP	Lysosomal Pro-X carboxypeptidase	K. pneumoniae BSI_vs_HC	0.411072	0.0133671	0.371086	1.00284e-05
P43652	AFM	Afamin	K. pneumoniae BSI_vs_HC	0.377053	0.000200819	0.320178	0.000219662
P46734	MAP2K3	Dual specificity mitogen-activated protein kinase kinase 3	K. pneumoniae BSI_vs_HC	2.86102	0.0043563	2.05998	0.00212261
P47914	RPL29	Large ribosomal subunit protein eL29	K. pneumoniae BSI_vs_HC	2.38873	0.000277849	2.39629	0.000138376
P48553	TRAPPC10	Trafficking protein particle complex subunit 10	K. pneumoniae BSI_vs_HC	0.435779	0.0242581	0.396392	0.000407608
P48735	IDH2	Isocitrate dehydrogenase [NADP], mitochondrial	K. pneumoniae BSI_vs_HC	2.31967	9.05e-05	2.17198	0.00485372
P48745	CCN3	CCN family member 3	K. pneumoniae BSI_vs_HC	0.476723	0.00225794	0.435737	0.00702665
P49368	CCT3	T-complex protein 1 subunit gamma	K. pneumoniae BSI_vs_HC	2.55042	0.0293293	1.72666	0.0442858
P49591	SARS1	Serine--tRNA ligase, cytoplasmic	K. pneumoniae BSI_vs_HC	2.36831	0.00110008	2.07808	0.000144388
P49770	EIF2B2	Translation initiation factor eIF2B subunit beta	K. pneumoniae BSI_vs_HC	2.21456	0.0046386	2.23788	0.00179847
P49908	SELENOP	Selenoprotein P	K. pneumoniae BSI_vs_HC	0.396639	8.02e-06	0.317679	6.96264e-05
P51991	HNRNPA3	Heterogeneous nuclear ribonucleoprotein A3	K. pneumoniae BSI_vs_HC	2.00171	0.0043563	1.79677	0.0084998
P53367	ARFIP1	Arfaptin-1	K. pneumoniae BSI_vs_HC	0.32339	0.000481858	0.228813	1.45905e-06
P53680	AP2S1	AP-2 complex subunit sigma	K. pneumoniae BSI_vs_HC	2.45473	0.00266482	2.17571	4.77683e-05
P53999	SUB1	Activated RNA polymerase II transcriptional coactivator p15	K. pneumoniae BSI_vs_HC	2.53269	0.00761333	2.12366	0.00827877
P54577	YARS1	Tyrosine--tRNA ligase, cytoplasmic	K. pneumoniae BSI_vs_HC	2.38547	0.000290366	1.94831	0.00188256
P54578	USP14	Ubiquitin carboxyl-terminal hydrolase 14	K. pneumoniae BSI_vs_HC	3.1151	0.0376033	2.19017	0.000394813
P55036	PSMD4	26S proteasome non-ATPase regulatory subunit 4	K. pneumoniae BSI_vs_HC	2.22883	0.0247706	1.80069	0.00313649
P55103	INHBC	Inhibin beta C chain	K. pneumoniae BSI_vs_HC	0.39242	0.00751079	0.302137	1.77602e-05
P57772	EEFSEC	Selenocysteine-specific elongation factor	K. pneumoniae BSI_vs_HC	2.1601	0.0178958	1.84202	0.00195301
P58107	EPPK1	Epiplakin	K. pneumoniae BSI_vs_HC	0.264339	0.004105	0.250754	2.53849e-05
P58335	ANTXR2	Anthrax toxin receptor 2	K. pneumoniae BSI_vs_HC	0.364785	0.00120106	0.299697	6.07019e-07
P60228	EIF3E	Eukaryotic translation initiation factor 3 subunit E	K. pneumoniae BSI_vs_HC	2.89243	2.13e-06	2.80381	1.13742e-08
P60985	KRTDAP	Keratinocyte differentiation-associated protein	K. pneumoniae BSI_vs_HC	0.264808	0.00799272	0.182873	0.00164283
P61077;P62837	UBE2D3	Ubiquitin-conjugating enzyme E2 D3	K. pneumoniae BSI_vs_HC	2.18362	0.0377795	1.70318	0.0170691
P61221	ABCE1	ATP-binding cassette sub-family E member 1	K. pneumoniae BSI_vs_HC	2.37653	0.0102177	1.82452	0.00551155
P62256	UBE2H	Ubiquitin-conjugating enzyme E2 H	K. pneumoniae BSI_vs_HC	3.28717	0.000516008	2.62644	2.05696e-05
P62263	RPS14	Small ribosomal subunit protein uS11	K. pneumoniae BSI_vs_HC	2.63827	9.16e-05	2.45376	3.68995e-07
P62424	RPL7A	Large ribosomal subunit protein eL8	K. pneumoniae BSI_vs_HC	2.07346	0.000996238	1.96481	0.000401198
P62906	RPL10A	Large ribosomal subunit protein uL1	K. pneumoniae BSI_vs_HC	3.3365	0.00274335	2.93545	5.40665e-06
P63010	AP2B1	AP-2 complex subunit beta	K. pneumoniae BSI_vs_HC	2.57857	0.00190972	2.16753	3.41659e-05
P67809	YBX1	Y-box-binding protein 1	K. pneumoniae BSI_vs_HC	2.63829	0.00327889	2.43704	0.000452313
P68104;Q5VTE0	EEF1A1	Elongation factor 1-alpha 1	K. pneumoniae BSI_vs_HC	2.96776	0.000196033	2.84652	2.32861e-08
P78333	GPC5	Glypican-5	K. pneumoniae BSI_vs_HC	0.341736	0.00122107	0.191068	3.67437e-08
P78539	SRPX	Sushi repeat-containing protein SRPX	K. pneumoniae BSI_vs_HC	2.7057	0.0264816	1.85139	0.0683844
P80108	GPLD1	Phosphatidylinositol-glycan-specific phospholipase D	K. pneumoniae BSI_vs_HC	0.433663	0.00151512	0.33889	0.000101052
P81605	DCD	Dermcidin	K. pneumoniae BSI_vs_HC	0.25604	0.00191893	0.202649	1.41786e-06
P82970	HMGN5	High mobility group nucleosome-binding domain-containing protein 5	K. pneumoniae BSI_vs_HC	3.43258	4.29e-05	2.83726	0.000594053
P83731	RPL24	Large ribosomal subunit protein eL24	K. pneumoniae BSI_vs_HC	2.44895	0.00482739	2.0162	0.000318362
Q00688	FKBP3	Peptidyl-prolyl cis-trans isomerase FKBP3	K. pneumoniae BSI_vs_HC	3.04039	0.00150694	2.48581	2.03488e-06
Q01432	AMPD3	AMP deaminase 3	K. pneumoniae BSI_vs_HC	2.02809	0.019866	1.93537	0.0146148
Q01469	FABP5	Fatty acid-binding protein 5	K. pneumoniae BSI_vs_HC	0.465884	0.0202755	0.428675	0.00550808
Q01658	DR1	Protein Dr1	K. pneumoniae BSI_vs_HC	2.31759	0.000508128	2.08789	0.00848672
Q03591	CFHR1	Complement factor H-related protein 1	K. pneumoniae BSI_vs_HC	0.46733	0.0193058	0.365498	0.00340002
Q04637	EIF4G1	Eukaryotic translation initiation factor 4 gamma 1	K. pneumoniae BSI_vs_HC	3.68157	0.000963069	2.82673	9.10502e-08
Q04721	NOTCH2	Neurogenic locus notch homolog protein 2	K. pneumoniae BSI_vs_HC	0.424978	0.00190972	0.390163	9.01471e-05
Q04756	HGFAC	Hepatocyte growth factor activator	K. pneumoniae BSI_vs_HC	0.217074	6.81e-05	0.205852	6.02247e-08
Q06481	APLP2	Amyloid beta precursor like protein 2	K. pneumoniae BSI_vs_HC	0.345072	0.00190972	0.199727	1.25163e-08
Q07955	SRSF1	Serine/arginine-rich splicing factor 1	K. pneumoniae BSI_vs_HC	2.55622	0.000669072	2.48726	0.000913376
Q08554	DSC1	Desmocollin-1	K. pneumoniae BSI_vs_HC	0.496199	0.0102553	0.398561	0.00254501
Q09327	MGAT3	Beta-1,4-mannosyl-glycoprotein 4-beta-N-acetylglucosaminyltransferase	K. pneumoniae BSI_vs_HC	0.459647	0.0138915	0.442197	0.00169117
Q11201	ST3GAL1	CMP-N-acetylneuraminate-beta-galactosamide-alpha-2,3-sialyltransferase 1	K. pneumoniae BSI_vs_HC	0.426783	0.00189357	0.448199	4.77683e-05
Q13103	SPP2	Secreted phosphoprotein 24	K. pneumoniae BSI_vs_HC	0.341037	0.000608362	0.156496	0.000106532
Q13177	PAK2	Serine/threonine-protein kinase PAK 2	K. pneumoniae BSI_vs_HC	2.13155	0.0105668	1.86665	0.0051221
Q13214	SEMA3B	Semaphorin-3B	K. pneumoniae BSI_vs_HC	0.444739	0.0051401	0.426831	0.000103563
Q13247	SRSF6	Serine/arginine-rich splicing factor 6	K. pneumoniae BSI_vs_HC	2.62295	2.36e-05	2.33351	0.00232118
Q13442	PDAP1	28 kDa heat- and acid-stable phosphoprotein	K. pneumoniae BSI_vs_HC	2.94299	0.000799983	2.42299	3.51122e-05
Q14152	EIF3A	Eukaryotic translation initiation factor 3 subunit A	K. pneumoniae BSI_vs_HC	2.61383	6.85e-06	2.53752	4.29091e-08
Q14213	EBI3	Interleukin-27 subunit beta	K. pneumoniae BSI_vs_HC	3.50555	0.00982417	2.54651	0.0187299
Q14376	GALE	UDP-glucose 4-epimerase	K. pneumoniae BSI_vs_HC	0.238084	0.014125	0.292494	0.00235686
Q14520	HABP2	Hyaluronan-binding protein 2	K. pneumoniae BSI_vs_HC	0.361401	0.00384328	0.284868	4.88192e-06
Q14566	MCM6	DNA replication licensing factor MCM6	K. pneumoniae BSI_vs_HC	0.459338	0.004105	0.455014	0.000394813
Q14574	DSC3	Desmocollin-3	K. pneumoniae BSI_vs_HC	0.477729	0.00169677	0.378858	0.00291242
Q14738	PPP2R5D	Serine/threonine-protein phosphatase 2A 56 kDa regulatory subunit delta isoform	K. pneumoniae BSI_vs_HC	2.19284	0.00549956	2.07037	0.00103375
Q14974	KPNB1	Importin subunit beta-1	K. pneumoniae BSI_vs_HC	3.10546	0.0343381	1.76937	0.0279136
Q15003	NCAPH	Condensin complex subunit 2	K. pneumoniae BSI_vs_HC	2.24236	0.00981319	1.91673	0.00375367
Q15008	PSMD6	26S proteasome non-ATPase regulatory subunit 6	K. pneumoniae BSI_vs_HC	2.39977	0.0213643	1.79408	0.0104274
Q15021	NCAPD2	Condensin complex subunit 1	K. pneumoniae BSI_vs_HC	2.27491	0.00314776	2.14663	0.000162648
Q15046	KARS1	Lysine--tRNA ligase	K. pneumoniae BSI_vs_HC	2.41284	1.78e-05	2.40019	1.37953e-05
Q15109	AGER	Advanced glycosylation end product-specific receptor	K. pneumoniae BSI_vs_HC	0.412922	0.0304704	0.406522	0.00306638
Q15389	ANGPT1	Angiopoietin-1	K. pneumoniae BSI_vs_HC	0.497955	0.0225799	0.340058	6.1547e-05
Q15691	MAPRE1	Microtubule-associated protein RP/EB family member 1	K. pneumoniae BSI_vs_HC	3.06169	8.59e-05	2.71172	5.12501e-07
Q16629	SRSF7	Serine/arginine-rich splicing factor 7	K. pneumoniae BSI_vs_HC	2.11368	0.000290366	2.03638	0.00878842
Q16777;Q6FI13	H2AC20	Histone H2A type 2-C	K. pneumoniae BSI_vs_HC	0.494651	0.00791228	0.401212	0.0340448
Q3SY84	KRT71	Keratin, type II cytoskeletal 71	K. pneumoniae BSI_vs_HC	0.345426	0.00589596	0.285532	0.00096624
Q3YEC7	RABL6	Rab-like protein 6	K. pneumoniae BSI_vs_HC	2.36772	0.00144592	2.09314	0.000321876
Q4G0M1	ERFE	Erythroferrone	K. pneumoniae BSI_vs_HC	6.86656	0.0043563	5.37536	9.49051e-05
Q53RT3	ASPRV1	Retroviral-like aspartic protease 1	K. pneumoniae BSI_vs_HC	0.326334	0.00661681	0.341421	0.000450159
Q58FF6	HSP90AB4P	Putative heat shock protein HSP 90-beta 4	K. pneumoniae BSI_vs_HC	2.00183	0.00463799	2.03045	0.00848672
Q5D862	FLG2	Filaggrin-2	K. pneumoniae BSI_vs_HC	0.425955	0.0187348	0.42768	0.0163983
Q5T0N5	FNBP1L	Formin-binding protein 1-like	K. pneumoniae BSI_vs_HC	2.43752	0.00585844	1.99476	0.0125723
Q5T750	KPLCE	Protein KPLCE	K. pneumoniae BSI_vs_HC	0.413206	0.0155377	0.416144	0.00187848
Q5TC12	ATPAF1	ATP synthase mitochondrial F1 complex assembly factor 1	K. pneumoniae BSI_vs_HC	0.489197	0.0138066	0.420309	0.00174516
Q5TCZ1	SH3PXD2A	SH3 and PX domain-containing protein 2A	K. pneumoniae BSI_vs_HC	0.359812	0.0079758	0.380908	0.000128061
Q6E0U4	DMKN	Dermokine	K. pneumoniae BSI_vs_HC	0.322969	0.000481858	0.272698	7.93007e-06
Q6KB66	KRT80	Keratin, type II cytoskeletal 80	K. pneumoniae BSI_vs_HC	0.499185	0.0288258	0.463227	0.0174459
Q6NZI2	CAVIN1	Caveolae-associated protein 1	K. pneumoniae BSI_vs_HC	2.09051	0.00350852	2.05993	0.00964764
Q6P988	NOTUM	Palmitoleoyl-protein carboxylesterase NOTUM	K. pneumoniae BSI_vs_HC	0.236719	0.000848758	0.242711	9.47371e-09
Q6Q788	APOA5	Apolipoprotein A-V	K. pneumoniae BSI_vs_HC	0.315019	0.00219377	0.204499	2.11704e-05
Q6UWP8	SBSN	Suprabasin	K. pneumoniae BSI_vs_HC	0.427163	0.00169677	0.356535	0.000138376
Q6UY14	ADAMTSL4	ADAMTS-like protein 4	K. pneumoniae BSI_vs_HC	0.409739	0.00685391	0.385575	0.00087143
Q6ZN30	BNC2	Zinc finger protein basonuclin-2	K. pneumoniae BSI_vs_HC	0.316159	0.0016448	0.300258	0.00280152
Q76LX8	ADAMTS13	A disintegrin and metalloproteinase with thrombospondin motifs 13	K. pneumoniae BSI_vs_HC	0.423352	0.00174641	0.345157	8.30549e-05
Q7L2H7	EIF3M	Eukaryotic translation initiation factor 3 subunit M	K. pneumoniae BSI_vs_HC	3.18176	4.7e-06	3.24554	4.01344e-08
Q7Z794	KRT77	Keratin, type II cytoskeletal 1b	K. pneumoniae BSI_vs_HC	0.415171	0.0290914	0.419305	0.0209907
Q86SG5	S100A7A	Protein S100-A7A	K. pneumoniae BSI_vs_HC	0.422837	0.00701954	0.39202	0.00469069
Q86TU7	SETD3	Actin-histidine N-methyltransferase	K. pneumoniae BSI_vs_HC	2.12193	0.00696709	1.81267	0.00196428
Q86YW5	TREML1	Trem-like transcript 1 protein	K. pneumoniae BSI_vs_HC	0.147817	8.3e-05	0.117335	2.81322e-08
Q8IYB3	SRRM1	Serine/arginine repetitive matrix protein 1	K. pneumoniae BSI_vs_HC	2.10877	0.0229336	2.15446	0.0113357
Q8IZT6	ASPM	Abnormal spindle-like microcephaly-associated protein	K. pneumoniae BSI_vs_HC	0.275636	0.0014568	0.20679	5.89886e-07
Q8N6M0	OTUD6B	Deubiquitinase OTUD6B	K. pneumoniae BSI_vs_HC	2.19431	0.00561538	1.84694	0.00145439
Q8NDA2	HMCN2	Hemicentin-2	K. pneumoniae BSI_vs_HC	0.317339	0.00279152	0.258288	0.00091735
Q8NDZ4	DIPK2A	Divergent protein kinase domain 2A	K. pneumoniae BSI_vs_HC	0.202374	1.23e-05	0.168602	7.3304e-12
Q8NEE8	TTC16	Tetratricopeptide repeat protein 16	K. pneumoniae BSI_vs_HC	0.377125	0.00529475	0.250164	3.28655e-05
Q8NFU4	FDCSP	Follicular dendritic cell secreted peptide	K. pneumoniae BSI_vs_HC	0.269165	0.0233497	0.237067	0.00359637
Q8TB73	NDNF	Protein NDNF	K. pneumoniae BSI_vs_HC	0.459169	0.0043563	0.358615	1.08939e-05
Q8TBZ0	CCDC110	Coiled-coil domain-containing protein 110	K. pneumoniae BSI_vs_HC	0.245483	0.0150868	0.220308	0.000359529
Q8TEX9	IPO4	Importin-4	K. pneumoniae BSI_vs_HC	2.4459	0.0435584	1.96834	0.00444866
Q8TF62	ATP8B4	Probable phospholipid-transporting ATPase IM	K. pneumoniae BSI_vs_HC	0.422844	0.0104921	0.434582	0.00119951
Q8WUR7	C15orf40	UPF0235 protein C15orf40	K. pneumoniae BSI_vs_HC	2.15549	0.0276847	1.82288	0.0114938
Q8WVM7	STAG1	Cohesin subunit SA-1	K. pneumoniae BSI_vs_HC	0.306448	0.0115717	0.350567	0.00158968
Q8WW22	DNAJA4	DnaJ homolog subfamily A member 4	K. pneumoniae BSI_vs_HC	2.70918	0.0140825	1.89074	0.0248025
Q92804	TAF15	TATA-binding protein-associated factor 2N	K. pneumoniae BSI_vs_HC	2.14426	4.5e-05	2.08517	0.000404121
Q92839	HAS1	Hyaluronan synthase 1	K. pneumoniae BSI_vs_HC	0.445374	0.0463455	0.381337	0.00453322
Q92882	OSTF1	Osteoclast-stimulating factor 1	K. pneumoniae BSI_vs_HC	0.460893	0.0297986	0.450791	0.00171015
Q92896	GLG1	Golgi apparatus protein 1	K. pneumoniae BSI_vs_HC	0.422507	0.000126211	0.345434	0.000263977
Q96AG4	LRRC59	Leucine-rich repeat-containing protein 59	K. pneumoniae BSI_vs_HC	2.37754	0.00385714	1.80033	0.0254576
Q96CW1	AP2M1	AP-2 complex subunit mu	K. pneumoniae BSI_vs_HC	2.10211	0.014346	1.69747	0.0108894
Q96EE4	CCDC126	Coiled-coil domain-containing protein 126	K. pneumoniae BSI_vs_HC	0.412611	0.00419966	0.430941	0.000535894
Q96HF1	SFRP2	Secreted frizzled-related protein 2	K. pneumoniae BSI_vs_HC	0.49806	0.00984634	0.452674	0.00887024
Q96QU8	XPO6	Exportin-6	K. pneumoniae BSI_vs_HC	0.405209	0.0363862	0.257272	0.000193871
Q96SM3	CPXM1	Probable carboxypeptidase X1	K. pneumoniae BSI_vs_HC	0.362476	3.72e-05	0.265123	0.000332753
Q96SZ5	ADO	2-aminoethanethiol dioxygenase	K. pneumoniae BSI_vs_HC	2.07822	0.0166308	1.67936	0.059837
Q99542	MMP19	Matrix metalloproteinase-19	K. pneumoniae BSI_vs_HC	2.42697	0.0248538	2.21053	0.00470537
Q99615	DNAJC7	DnaJ homolog subfamily C member 7	K. pneumoniae BSI_vs_HC	2.14361	3.72e-05	2.16056	6.97717e-07
Q99729	HNRNPAB	Heterogeneous nuclear ribonucleoprotein A/B	K. pneumoniae BSI_vs_HC	2.38479	0.000343819	2.12841	0.00064046
Q99969	RARRES2	Retinoic acid receptor responder protein 2	K. pneumoniae BSI_vs_HC	0.482044	0.00981319	0.398817	0.00466877
Q9BPX3	NCAPG	Condensin complex subunit 3	K. pneumoniae BSI_vs_HC	2.02608	0.00829649	1.85193	0.00145439
Q9BPX6	MICU1	Calcium uptake protein 1, mitochondrial	K. pneumoniae BSI_vs_HC	0.331648	2.96e-06	0.260683	3.64346e-09
Q9BRP8	PYM1	Partner of Y14 and mago	K. pneumoniae BSI_vs_HC	2.09413	0.0158267	1.74524	0.0043502
Q9BTE6	AARSD1	Alanyl-tRNA editing protein Aarsd1	K. pneumoniae BSI_vs_HC	2.32239	0.00102518	2.01144	0.00310883
Q9BXJ0	C1QTNF5	Complement C1q tumor necrosis factor-related protein 5	K. pneumoniae BSI_vs_HC	0.479852	0.0213643	0.477639	0.00110799
Q9BXN1	ASPN	Asporin	K. pneumoniae BSI_vs_HC	0.326952	2.13e-06	0.274338	1.38111e-06
Q9BY44	EIF2A	Eukaryotic translation initiation factor 2A	K. pneumoniae BSI_vs_HC	2.63305	0.000743353	2.41137	3.28239e-06
Q9C005	DPY30	Protein dpy-30 homolog	K. pneumoniae BSI_vs_HC	0.489632	0.0100554	0.493163	0.0077909
Q9H336	CRISPLD1	Cysteine-rich secretory protein LCCL domain-containing 1	K. pneumoniae BSI_vs_HC	0.276776	5.33e-07	0.179804	8.93666e-08
Q9H5P4	PDZD7	PDZ domain-containing protein 7	K. pneumoniae BSI_vs_HC	0.36739	0.000260181	0.227308	0.00393329
Q9H6X2	ANTXR1	Anthrax toxin receptor 1	K. pneumoniae BSI_vs_HC	0.443692	0.00799272	0.338222	2.57814e-05
Q9H814	PHAX	Phosphorylated adapter RNA export protein	K. pneumoniae BSI_vs_HC	2.17592	0.00130917	2.04439	0.00114686
Q9H903	MTHFD2L	Bifunctional methylenetetrahydrofolate dehydrogenase/cyclohydrolase 2, mitochondrial	K. pneumoniae BSI_vs_HC	0.27352	0.00047581	0.110502	3.61558e-05
Q9HAN9	NMNAT1	Nicotinamide/nicotinic acid mononucleotide adenylyltransferase 1	K. pneumoniae BSI_vs_HC	0.408643	0.011837	0.432175	0.000509226
Q9HB71	CACYBP	Calcyclin-binding protein	K. pneumoniae BSI_vs_HC	3.09141	6.85e-06	2.87408	1.4031e-07
Q9HC35	EML4	Echinoderm microtubule-associated protein-like 4	K. pneumoniae BSI_vs_HC	2.06579	0.00093477	1.87273	0.00291242
Q9NQ29	LUC7L	Putative RNA-binding protein Luc7-like 1	K. pneumoniae BSI_vs_HC	2.07365	0.00199158	1.98646	0.00508488
Q9NQ79	CRTAC1	Cartilage acidic protein 1	K. pneumoniae BSI_vs_HC	0.308353	8.02e-06	0.313111	6.02247e-08
Q9NR31	SAR1A	Small COPII coat GTPase SAR1A	K. pneumoniae BSI_vs_HC	3.01435	0.0132629	2.39432	0.00179847
Q9NRA1	PDGFC	Platelet-derived growth factor C	K. pneumoniae BSI_vs_HC	0.420124	0.00850265	0.360585	0.000334336
Q9NTK5	OLA1	Obg-like ATPase 1	K. pneumoniae BSI_vs_HC	2.12893	0.00701954	1.88391	0.000490131
Q9NX58	LYAR	Cell growth-regulating nucleolar protein	K. pneumoniae BSI_vs_HC	2.21025	0.00981319	2.0913	0.0051221
Q9P1F3	ABRACL	Costars family protein ABRACL	K. pneumoniae BSI_vs_HC	0.475499	0.00363088	0.393441	0.000162648
Q9P2E9	RRBP1	Ribosome-binding protein 1	K. pneumoniae BSI_vs_HC	2.20382	0.00102691	1.97183	0.00685605
Q9P2J5	LARS1	Leucine--tRNA ligase, cytoplasmic	K. pneumoniae BSI_vs_HC	2.08651	0.00274335	1.97804	3.95863e-05
Q9UBE0	SAE1	SUMO-activating enzyme subunit 1	K. pneumoniae BSI_vs_HC	0.350675	0.00841057	0.40323	0.000297035
Q9UBQ5	EIF3K	Eukaryotic translation initiation factor 3 subunit K	K. pneumoniae BSI_vs_HC	3.27943	1.28e-05	2.9223	5.12501e-07
Q9UHF0	TAC3	Tachykinin-3	K. pneumoniae BSI_vs_HC	0.25169	0.00169269	0.260692	1.22247e-05
Q9UJW0	DCTN4	Dynactin subunit 4	K. pneumoniae BSI_vs_HC	2.2452	1.73e-05	2.16716	5.40665e-06
Q9UKY7	CDV3	Protein CDV3 homolog	K. pneumoniae BSI_vs_HC	2.15633	0.00348315	1.75574	0.0164851
Q9ULH0	KIDINS220	Kinase D-interacting substrate of 220 kDa	K. pneumoniae BSI_vs_HC	0.350242	0.017838	0.390417	0.00192226
Q9UNH7	SNX6	Sorting nexin-6	K. pneumoniae BSI_vs_HC	2.09131	0.00068352	1.88115	0.000222566
Q9UNM6	PSMD13	26S proteasome non-ATPase regulatory subunit 13	K. pneumoniae BSI_vs_HC	2.09872	0.0339301	1.6244	0.0173169
Q9UQ80	PA2G4	Proliferation-associated protein 2G4	K. pneumoniae BSI_vs_HC	2.02587	0.04191	1.50424	0.101521
Q9Y224	RTRAF	RNA transcription, translation and transport factor protein	K. pneumoniae BSI_vs_HC	2.13068	0.000529636	2.03112	0.000242552
Q9Y262	EIF3L	Eukaryotic translation initiation factor 3 subunit L	K. pneumoniae BSI_vs_HC	2.93681	5.46e-06	2.8187	9.10502e-08
Q9Y266	NUDC	Nuclear migration protein nudC	K. pneumoniae BSI_vs_HC	2.10975	0.000976191	1.99738	0.000595111
Q9Y279	VSIG4	V-set and immunoglobulin domain-containing protein 4	K. pneumoniae BSI_vs_HC	6.95181	0.00327889	5.5229	2.28716e-07
Q9Y285	FARSA	Phenylalanine--tRNA ligase alpha subunit	K. pneumoniae BSI_vs_HC	2.55447	0.000587013	2.21461	1.10767e-05
Q9Y5A7	NUB1	NEDD8 ultimate buster 1	K. pneumoniae BSI_vs_HC	2.06463	0.00233607	1.92598	0.000879201
Q9Y5C1	ANGPTL3	Angiopoietin-related protein 3	K. pneumoniae BSI_vs_HC	2.27982	0.0248538	2.01928	0.0356046
Q9Y5K6	CD2AP	CD2-associated protein	K. pneumoniae BSI_vs_HC	2.98097	0.00495539	2.2393	0.00873
Q9Y5K8	ATP6V1D	V-type proton ATPase subunit D	K. pneumoniae BSI_vs_HC	3.68195	0.0110003	3.0568	1.80232e-08
Q9Y5X9	LIPG	Endothelial lipase	K. pneumoniae BSI_vs_HC	0.446305	0.00927993	0.423516	0.000905244
Q9Y6B6	SAR1B	Small COPII coat GTPase SAR1B	K. pneumoniae BSI_vs_HC	2.89711	0.0042112	2.46666	0.000162648
Q9Y6Y9	LY96	Lymphocyte antigen 96	K. pneumoniae BSI_vs_HC	2.05254	0.00548588	2.09734	0.00540116
A0A075B6H7	IGKV3-7	Probable non-functional immunoglobulin kappa variable 3-7	K. pneumoniae BSI_vs_NegBC	2.83874	0.00682819	3.7797	0.000211269
A0A075B6H9	IGLV4-69	Immunoglobulin lambda variable 4-69	K. pneumoniae BSI_vs_NegBC	3.13334	0.00240321	2.68254	0.00410409
A0A075B6I1	IGLV4-60	Immunoglobulin lambda variable 4-60	K. pneumoniae BSI_vs_NegBC	2.11636	0.0114082	1.85705	0.0359258
A0A075B6I9	IGLV7-46	Immunoglobulin lambda variable 7-46	K. pneumoniae BSI_vs_NegBC	4.44662	0.00760811	3.02229	0.00164976
A0A075B6J9	IGLV2-18	Immunoglobulin lambda variable 2-18	K. pneumoniae BSI_vs_NegBC	3.59783	0.00256196	3.41988	0.000562866
A0A075B6K0	IGLV3-16	Immunoglobulin lambda variable 3-16	K. pneumoniae BSI_vs_NegBC	2.97346	0.0126987	3.45761	0.00013936
A0A075B6K2	IGLV3-12	Immunoglobulin lambda variable 3-12	K. pneumoniae BSI_vs_NegBC	2.34196	0.0163386	1.81092	0.0992696
A0A075B6K5	IGLV3-9	Immunoglobulin lambda variable 3-9	K. pneumoniae BSI_vs_NegBC	2.48789	0.0144009	3.36847	0.00188205
A0A075B6P5;P01615	IGKV2-28	Immunoglobulin kappa variable 2-28	K. pneumoniae BSI_vs_NegBC	4.0341	0.0366408	3.11941	0.000930394
A0A075B6S9;P0DSN7	IGKV1-37	Probable non-functional immunoglobulinn kappa variable 1-37	K. pneumoniae BSI_vs_NegBC	2.25458	0.0129856	2.51141	0.00502519
A0A087WSX0	IGLV5-45	Immunoglobulin lambda variable 5-45	K. pneumoniae BSI_vs_NegBC	3.35956	0.0340255	3.92866	0.000191425
A0A0A0MRZ8;P04433	IGKV3D-11	Immunoglobulin kappa variable 3D-11	K. pneumoniae BSI_vs_NegBC	3.09224	0.00630893	3.43788	0.000883629
A0A0A0MS15	IGHV3-49	Immunoglobulin heavy variable 3-49	K. pneumoniae BSI_vs_NegBC	2.17166	0.0338182	2.67228	0.00483272
A0A0B4J1Y9	IGHV3-72	Immunoglobulin heavy variable 3-72	K. pneumoniae BSI_vs_NegBC	2.00519	0.0105013	2.37755	0.00920761
A0A0C4DH24	IGKV6-21	Immunoglobulin kappa variable 6-21	K. pneumoniae BSI_vs_NegBC	2.75388	0.0250923	1.85787	0.0486785
A0A0C4DH25	IGKV3D-20	Immunoglobulin kappa variable 3D-20	K. pneumoniae BSI_vs_NegBC	2.62961	0.00480181	2.65239	0.00405145
A0A0C4DH31	IGHV1-18	Immunoglobulin heavy variable 1-18	K. pneumoniae BSI_vs_NegBC	2.95689	0.0173664	2.12539	0.0221863
A0A0C4DH34	IGHV4-28	Immunoglobulin heavy variable 4-28	K. pneumoniae BSI_vs_NegBC	2.40071	0.024134	2.39995	0.00346292
A0A0C4DH36	IGHV3-38	Probable non-functional immunoglobulin heavy variable 3-38	K. pneumoniae BSI_vs_NegBC	2.60318	0.0091772	2.08532	0.0340622
A0A0C4DH38	IGHV5-51	Immunoglobulin heavy variable 5-51	K. pneumoniae BSI_vs_NegBC	3.04526	0.00819276	2.90913	0.00190049
A0A0C4DH41;P01824;P01825;P06331;P0DP06;P0DP08	IGHV4-61	Immunoglobulin heavy variable 4-61	K. pneumoniae BSI_vs_NegBC	3.911	0.0152449	4.35441	4.23438e-05
A0A0C4DH67	IGKV1-8	Immunoglobulin kappa variable 1-8	K. pneumoniae BSI_vs_NegBC	2.88721	0.00911171	3.31485	0.00125867
A0M8Q6	IGLC7	Immunoglobulin lambda constant 7	K. pneumoniae BSI_vs_NegBC	2.48958	0.0474137	2.16995	0.0274857
A2NJV5	IGKV2-29	Immunoglobulin kappa variable 2-29	K. pneumoniae BSI_vs_NegBC	2.84685	0.0366408	3.65459	0.000243218
A6NML5	TMEM212	Transmembrane protein 212	K. pneumoniae BSI_vs_NegBC	11.6536	0.0404045	10.6919	0.000785936
B2RUZ4	SMIM1	Small integral membrane protein 1	K. pneumoniae BSI_vs_NegBC	0.189739	0.00279148	0.149842	5.78562e-06
O00151	PDLIM1	PDZ and LIM domain protein 1	K. pneumoniae BSI_vs_NegBC	0.0953413	0.000818981	0.0975389	4.04204e-06
O00159	MYO1C	Unconventional myosin-Ic	K. pneumoniae BSI_vs_NegBC	0.341246	0.00511354	0.389888	0.00658779
O00161	SNAP23	Synaptosomal-associated protein 23	K. pneumoniae BSI_vs_NegBC	0.0944728	7.94e-05	0.102548	1.64606e-06
O00186	STXBP3	Syntaxin-binding protein 3	K. pneumoniae BSI_vs_NegBC	0.395775	0.000136509	0.385705	1.88673e-05
O00194	RAB27B	Ras-related protein Rab-27B	K. pneumoniae BSI_vs_NegBC	0.0511599	0.000136509	0.0606951	1.42789e-08
O00264	PGRMC1	Membrane-associated progesterone receptor component 1	K. pneumoniae BSI_vs_NegBC	0.0460955	0.000113962	0.0566466	1.39066e-09
O00299	CLIC1	Chloride intracellular channel protein 1	K. pneumoniae BSI_vs_NegBC	0.380348	0.0170572	0.356534	8.57603e-05
O00429	DNM1L	Dynamin-1-like protein	K. pneumoniae BSI_vs_NegBC	0.139656	0.00236181	0.152959	8.09079e-07
O00483	NDUFA4	Cytochrome c oxidase subunit NDUFA4	K. pneumoniae BSI_vs_NegBC	0.0918892	4.53e-05	0.0957089	2.03141e-09
O00585	CCL21	C-C motif chemokine 21	K. pneumoniae BSI_vs_NegBC	2.38824	0.00724469	2.07006	0.0148088
O00602	FCN1	Ficolin-1	K. pneumoniae BSI_vs_NegBC	4.05736	0.00426757	12.9692	4.58462e-05
O14579	COPE	Coatomer subunit epsilon	K. pneumoniae BSI_vs_NegBC	0.45873	0.00516552	0.448215	0.00173834
O14672	ADAM10	Disintegrin and metalloproteinase domain-containing protein 10	K. pneumoniae BSI_vs_NegBC	0.40513	0.00145191	0.346921	0.000251569
O14745	NHERF1	Na(+)/H(+) exchange regulatory cofactor NHE-RF1	K. pneumoniae BSI_vs_NegBC	0.343939	0.00516728	0.22593	3.19694e-05
O14773	TPP1	Tripeptidyl-peptidase 1	K. pneumoniae BSI_vs_NegBC	0.465545	0.00923371	0.3228	0.00227343
O14786	NRP1	Neuropilin-1	K. pneumoniae BSI_vs_NegBC	2.00828	0.00142043	2.16101	0.000732398
O14791	APOL1	Apolipoprotein L1	K. pneumoniae BSI_vs_NegBC	7.02755	0.00158986	11.8944	5.35829e-10
O14960	LECT2	Leukocyte cell-derived chemotaxin-2	K. pneumoniae BSI_vs_NegBC	4.04542	0.00348852	8.04466	5.78562e-06
O14974	PPP1R12A	Protein phosphatase 1 regulatory subunit 12A	K. pneumoniae BSI_vs_NegBC	0.367617	0.00118955	0.344367	7.12244e-06
O14983	ATP2A1	Sarcoplasmic/endoplasmic reticulum calcium ATPase 1	K. pneumoniae BSI_vs_NegBC	0.0773134	7.94e-05	0.086611	3.71513e-08
O15084	ANKRD28	Serine/threonine-protein phosphatase 6 regulatory ankyrin repeat subunit A	K. pneumoniae BSI_vs_NegBC	0.487597	0.000212338	0.52579	0.00174784
O15127	SCAMP2	Secretory carrier-associated membrane protein 2	K. pneumoniae BSI_vs_NegBC	0.098688	9.59e-05	0.0942636	7.72898e-08
O15143	ARPC1B	Actin-related protein 2/3 complex subunit 1B	K. pneumoniae BSI_vs_NegBC	0.482196	0.00770621	0.403789	7.32401e-05
O15144	ARPC2	Actin-related protein 2/3 complex subunit 2	K. pneumoniae BSI_vs_NegBC	0.177721	0.000366027	0.199526	2.74896e-07
O15145	ARPC3	Actin-related protein 2/3 complex subunit 3	K. pneumoniae BSI_vs_NegBC	0.176428	0.000395041	0.189745	2.33953e-07
O15162	PLSCR1	Phospholipid scramblase 1	K. pneumoniae BSI_vs_NegBC	0.178422	0.000785846	0.198374	3.78757e-06
O15173	PGRMC2	Membrane-associated progesterone receptor component 2	K. pneumoniae BSI_vs_NegBC	0.371047	0.000366027	0.406404	0.000149386
O15230	LAMA5	Laminin subunit alpha-5	K. pneumoniae BSI_vs_NegBC	2.20835	0.00817131	2.50754	0.000174977
O15260	SURF4	Surfeit locus protein 4	K. pneumoniae BSI_vs_NegBC	0.231646	0.000713805	0.239357	4.91658e-06
O15400	STX7	Syntaxin-7	K. pneumoniae BSI_vs_NegBC	0.128243	4.36e-05	0.123829	1.74213e-07
O15427	SLC16A3	Monocarboxylate transporter 4	K. pneumoniae BSI_vs_NegBC	0.286738	9.01e-05	0.296423	4.83802e-05
O15439	ABCC4	ATP-binding cassette sub-family C member 4	K. pneumoniae BSI_vs_NegBC	0.49126	0.00630893	0.336117	0.00136667
O15511	ARPC5	Actin-related protein 2/3 complex subunit 5	K. pneumoniae BSI_vs_NegBC	0.173058	0.000435037	0.17826	1.55291e-07
O15533	TAPBP	Tapasin	K. pneumoniae BSI_vs_NegBC	0.133319	0.000289625	0.137223	2.35395e-07
O15553	MEFV	Pyrin	K. pneumoniae BSI_vs_NegBC	3.31154	0.0296608	2.844	0.000390852
O43157	PLXNB1	Plexin-B1	K. pneumoniae BSI_vs_NegBC	2.47522	0.0371111	2.84234	0.000958767
O43182	ARHGAP6	Rho GTPase-activating protein 6	K. pneumoniae BSI_vs_NegBC	0.256376	0.000864095	0.21223	7.12244e-06
O43290	SART1	U4/U6.U5 tri-snRNP-associated protein 1	K. pneumoniae BSI_vs_NegBC	2.02426	0.000526311	2.2434	2.6169e-05
O43314	PPIP5K2	Inositol hexakisphosphate and diphosphoinositol-pentakisphosphate kinase 2	K. pneumoniae BSI_vs_NegBC	2.43744	0.017534	1.6616	0.0673987
O43399	TPD52L2	Tumor protein D54	K. pneumoniae BSI_vs_NegBC	0.355857	0.0108829	0.337041	0.000346849
O43405	COCH	Cochlin	K. pneumoniae BSI_vs_NegBC	2.42763	0.00763825	2.51415	0.0019618
O43488	AKR7A2	Aflatoxin B1 aldehyde reductase member 2	K. pneumoniae BSI_vs_NegBC	0.404227	0.00939399	0.353857	0.000167643
O43491	EPB41L2	Band 4.1-like protein 2	K. pneumoniae BSI_vs_NegBC	2.28098	0.00385585	1.59899	0.0301737
O43504	LAMTOR5	Ragulator complex protein LAMTOR5	K. pneumoniae BSI_vs_NegBC	0.273794	0.000238629	0.255862	4.72113e-05
O43516	WIPF1	WAS/WASL-interacting protein family member 1	K. pneumoniae BSI_vs_NegBC	0.437958	0.0182208	0.429196	0.00451417
O43583	DENR	Density-regulated protein	K. pneumoniae BSI_vs_NegBC	2.04812	0.0327064	1.57422	0.0525963
O43639	NCK2	Cytoplasmic protein NCK2	K. pneumoniae BSI_vs_NegBC	0.423864	0.022851	0.38418	0.00820963
O43707	ACTN4	Alpha-actinin-4	K. pneumoniae BSI_vs_NegBC	0.0935895	0.000432533	0.0875143	9.24845e-10
O43747	AP1G1	AP-1 complex subunit gamma-1	K. pneumoniae BSI_vs_NegBC	0.375988	0.00511354	0.298555	6.67335e-05
O43815	STRN	Striatin	K. pneumoniae BSI_vs_NegBC	0.371776	0.000553905	0.358155	5.29247e-06
O43827	ANGPTL7	Angiopoietin-related protein 7	K. pneumoniae BSI_vs_NegBC	2.56114	0.0250713	1.79091	0.00928925
O43852	CALU	Calumenin	K. pneumoniae BSI_vs_NegBC	0.449766	0.024876	0.362603	0.000259536
O60218	AKR1B10	Aldo-keto reductase family 1 member B10	K. pneumoniae BSI_vs_NegBC	2.01733	0.00463106	2.27741	0.000910893
O60229	KALRN	Kalirin	K. pneumoniae BSI_vs_NegBC	0.217905	0.00059332	0.230589	3.0528e-05
O60240	PLIN1	Perilipin-1	K. pneumoniae BSI_vs_NegBC	2.60381	0.0262825	3.61602	0.000631208
O60496	DOK2	Docking protein 2	K. pneumoniae BSI_vs_NegBC	0.341048	0.00301564	0.389961	0.00137541
O60667	FCMR	Immunoglobulin mu Fc receptor	K. pneumoniae BSI_vs_NegBC	2.03403	0.0154028	1.8819	0.00648864
O60704	TPST2	Protein-tyrosine sulfotransferase 2	K. pneumoniae BSI_vs_NegBC	0.322131	0.00230008	0.29243	4.80003e-05
O60762	DPM1	Dolichol-phosphate mannosyltransferase subunit 1	K. pneumoniae BSI_vs_NegBC	0.372039	0.000598959	0.350312	9.73323e-05
O60825	PFKFB2	6-phosphofructo-2-kinase/fructose-2,6-bisphosphatase 2	K. pneumoniae BSI_vs_NegBC	2.27365	0.0395416	2.05666	0.008824
O75083	WDR1	WD repeat-containing protein 1	K. pneumoniae BSI_vs_NegBC	0.168003	0.00442454	0.14374	9.06584e-06
O75116	ROCK2	Rho-associated protein kinase 2	K. pneumoniae BSI_vs_NegBC	0.259225	0.000787921	0.29032	1.04396e-05
O75153	CLUH	Clustered mitochondria protein homolog	K. pneumoniae BSI_vs_NegBC	2.55393	0.0124484	4.45908	6.51869e-05
O75339	CILP	Cartilage intermediate layer protein 1	K. pneumoniae BSI_vs_NegBC	4.22049	0.0159584	3.72384	0.000875255
O75356	ENTPD5	Nucleoside diphosphate phosphatase ENTPD5	K. pneumoniae BSI_vs_NegBC	2.42566	0.0338648	2.67969	0.000135406
O75369	FLNB	Filamin-B	K. pneumoniae BSI_vs_NegBC	0.335831	4.61e-05	0.314549	2.96417e-06
O75390	CS	Citrate synthase, mitochondrial	K. pneumoniae BSI_vs_NegBC	0.0589587	4.36e-05	0.0600494	1.50982e-09
O75396	SEC22B	Vesicle-trafficking protein SEC22b	K. pneumoniae BSI_vs_NegBC	0.20269	0.000280072	0.193067	9.31826e-07
O75410	TACC1	Transforming acidic coiled-coil-containing protein 1	K. pneumoniae BSI_vs_NegBC	0.337493	0.00186215	0.338563	0.000286413
O75448	MED24	Mediator of RNA polymerase II transcription subunit 24	K. pneumoniae BSI_vs_NegBC	2.04048	0.0188293	2.14479	0.0020255
O75477	ERLIN1	Erlin-1	K. pneumoniae BSI_vs_NegBC	0.425741	0.028795	0.443202	0.0109655
O75558	STX11	Syntaxin-11	K. pneumoniae BSI_vs_NegBC	0.157628	0.000311995	0.15339	6.68586e-05
O75563	SKAP2	Src kinase-associated phosphoprotein 2	K. pneumoniae BSI_vs_NegBC	0.355818	0.000553905	0.302463	1.14797e-06
O75674	TOM1L1	TOM1-like protein 1	K. pneumoniae BSI_vs_NegBC	2.04638	0.00256196	2.07743	0.00759669
O75689	ADAP1	Arf-GAP with dual PH domain-containing protein 1	K. pneumoniae BSI_vs_NegBC	2.03645	0.00270678	2.6522	6.53014e-05
O75695	RP2	Protein XRP2	K. pneumoniae BSI_vs_NegBC	0.441635	0.00519106	0.363029	0.00255497
O75791	GRAP2	GRB2-related adapter protein 2	K. pneumoniae BSI_vs_NegBC	0.473822	0.0258281	0.419743	0.00127296
O75882	ATRN	Attractin	K. pneumoniae BSI_vs_NegBC	2.14215	0.0197246	1.7903	0.0479125
O75888	TNFSF13	Tumor necrosis factor ligand superfamily member 13	K. pneumoniae BSI_vs_NegBC	2.19104	0.00173196	2.98541	5.48535e-06
O75909	CCNK	Cyclin-K	K. pneumoniae BSI_vs_NegBC	2.68518	0.031035	3.33869	0.00926034
O75915	ARL6IP5	PRA1 family protein 3	K. pneumoniae BSI_vs_NegBC	0.0423475	3.76e-05	0.0435257	3.16934e-09
O75935	DCTN3	Dynactin subunit 3	K. pneumoniae BSI_vs_NegBC	0.356774	0.00487593	0.342524	6.88558e-05
O75947	ATP5PD	ATP synthase subunit d, mitochondrial	K. pneumoniae BSI_vs_NegBC	0.149806	0.000105388	0.150494	6.37029e-07
O75955	FLOT1	Flotillin-1	K. pneumoniae BSI_vs_NegBC	0.207732	0.00128406	0.167393	2.24244e-05
O75964	ATP5MG	ATP synthase subunit g, mitochondrial	K. pneumoniae BSI_vs_NegBC	0.123413	4.61e-05	0.123411	7.21238e-09
O75995	SASH3	SAM and SH3 domain-containing protein 3	K. pneumoniae BSI_vs_NegBC	2.12542	0.00283005	2.16966	0.00480339
O76074	PDE5A	cGMP-specific 3',5'-cyclic phosphodiesterase	K. pneumoniae BSI_vs_NegBC	0.200256	0.00128406	0.187477	5.42491e-07
O94769	ECM2	Extracellular matrix protein 2	K. pneumoniae BSI_vs_NegBC	3.38663	0.00748808	3.61163	0.00243974
O94813	SLIT2	Slit homolog 2 protein	K. pneumoniae BSI_vs_NegBC	2.15247	0.00230008	2.4411	9.35236e-05
O94826	TOMM70	Mitochondrial import receptor subunit TOM70	K. pneumoniae BSI_vs_NegBC	0.427051	0.00163885	0.404341	0.000220825
O94886	TMEM63A	CSC1-like protein 1	K. pneumoniae BSI_vs_NegBC	0.274172	0.000758052	0.2733	0.000969913
O94919	ENDOD1	Endonuclease domain-containing 1 protein	K. pneumoniae BSI_vs_NegBC	0.183846	0.000205434	0.198561	0.00014243
O94967	WDR47	WD repeat-containing protein 47	K. pneumoniae BSI_vs_NegBC	2.01165	0.0304295	2.3675	0.0115537
O94985	CLSTN1	Calsyntenin-1	K. pneumoniae BSI_vs_NegBC	4.03761	0.00192089	13.3588	1.9599e-08
O95197	RTN3	Reticulon-3	K. pneumoniae BSI_vs_NegBC	0.23939	0.00480181	0.256867	5.66345e-05
O95236	APOL3	Apolipoprotein L3	K. pneumoniae BSI_vs_NegBC	3.34546	0.0082413	3.74524	0.000105132
O95292	VAPB	Vesicle-associated membrane protein-associated protein B/C	K. pneumoniae BSI_vs_NegBC	0.274621	0.00155626	0.167442	2.40676e-06
O95445	APOM	Apolipoprotein M	K. pneumoniae BSI_vs_NegBC	2.68532	0.00341934	4.65021	1.58933e-06
O95456	PSMG1	Proteasome assembly chaperone 1	K. pneumoniae BSI_vs_NegBC	2.47758	0.0147423	2.82279	0.000191197
O95487	SEC24B	Protein transport protein Sec24B	K. pneumoniae BSI_vs_NegBC	2.30241	0.0354485	1.77098	0.0109454
O95571	ETHE1	Persulfide dioxygenase ETHE1, mitochondrial	K. pneumoniae BSI_vs_NegBC	0.182958	0.000105388	0.168439	3.6473e-06
O95810	CAVIN2	Caveolae-associated protein 2	K. pneumoniae BSI_vs_NegBC	0.185981	0.000235248	0.117582	2.80433e-08
O95831	AIFM1	Apoptosis-inducing factor 1, mitochondrial	K. pneumoniae BSI_vs_NegBC	0.451499	0.00650607	0.321244	0.000763139
O95866	MPIG6B	Megakaryocyte and platelet inhibitory receptor G6b	K. pneumoniae BSI_vs_NegBC	0.0446113	0.000280947	0.0409661	9.24845e-10
O95870	ABHD16A	Phosphatidylserine lipase ABHD16A	K. pneumoniae BSI_vs_NegBC	0.359808	0.00138321	0.320439	0.0022195
P00367	GLUD1	Glutamate dehydrogenase 1, mitochondrial	K. pneumoniae BSI_vs_NegBC	0.384326	0.0100341	0.322281	0.000360706
P00387	CYB5R3	NADH-cytochrome b5 reductase 3	K. pneumoniae BSI_vs_NegBC	0.0991833	9.33e-05	0.113932	1.10964e-07
P00403	MT-CO2	Cytochrome c oxidase subunit 2	K. pneumoniae BSI_vs_NegBC	0.0449811	3.36e-05	0.044194	5.44268e-09
P00558	PGK1	Phosphoglycerate kinase 1	K. pneumoniae BSI_vs_NegBC	2.1776	0.0175606	1.64172	0.0515143
P00734	F2	Prothrombin	K. pneumoniae BSI_vs_NegBC	4.41024	0.000116785	27.6229	3.45241e-10
P00736	C1R	Complement C1r subcomponent	K. pneumoniae BSI_vs_NegBC	2.8805	0.0133923	4.81538	6.9328e-05
P00740	F9	Coagulation factor IX	K. pneumoniae BSI_vs_NegBC	4.3989	0.00292392	6.09985	3.31723e-06
P00742	F10	Coagulation factor X	K. pneumoniae BSI_vs_NegBC	6.44811	9.74e-05	20.2538	3.50133e-09
P01009	SERPINA1	Alpha-1-antitrypsin	K. pneumoniae BSI_vs_NegBC	2.39539	0.00395096	2.38758	0.00189143
P01019	AGT	Angiotensinogen	K. pneumoniae BSI_vs_NegBC	2.66725	0.00227793	3.08964	0.000231342
P01023	A2M	Alpha-2-macroglobulin	K. pneumoniae BSI_vs_NegBC	2.68804	0.032386	3.21203	0.00163983
P01024	C3	Complement C3	K. pneumoniae BSI_vs_NegBC	5.09611	8.32e-05	13.4804	9.24845e-10
P01031	C5	Complement C5	K. pneumoniae BSI_vs_NegBC	4.83532	0.000444438	8.83	1.36089e-09
P01130	LDLR	Low-density lipoprotein receptor	K. pneumoniae BSI_vs_NegBC	2.30713	0.0374823	1.55355	0.12019
P01133	EGF	Pro-epidermal growth factor	K. pneumoniae BSI_vs_NegBC	0.361421	0.00135407	0.343824	3.97104e-05
P01137	TGFB1	Transforming growth factor beta-1 proprotein	K. pneumoniae BSI_vs_NegBC	0.409378	0.000890625	0.336785	0.000611862
P01591	JCHAIN	Immunoglobulin J chain	K. pneumoniae BSI_vs_NegBC	2.92475	0.00105078	3.12586	0.000443815
P01593;P01594	IGKV1D-33	Immunoglobulin kappa variable 1D-33	K. pneumoniae BSI_vs_NegBC	5.71237	0.0324949	4.01549	0.000264905
P01597;P04432	IGKV1-39	Immunoglobulin kappa variable 1-39	K. pneumoniae BSI_vs_NegBC	3.66696	0.00735365	3.70986	0.00131422
P01599	IGKV1-17	Immunoglobulin kappa variable 1-17	K. pneumoniae BSI_vs_NegBC	2.60828	0.0332077	2.1526	0.0428417
P01619	IGKV3-20	Immunoglobulin kappa variable 3-20	K. pneumoniae BSI_vs_NegBC	3.49071	0.00362085	3.25013	0.00109848
P01624	IGKV3-15	Immunoglobulin kappa variable 3-15	K. pneumoniae BSI_vs_NegBC	2.98729	0.00165871	3.36599	0.00142708
P01700	IGLV1-47	Immunoglobulin lambda variable 1-47	K. pneumoniae BSI_vs_NegBC	3.1506	0.00326196	3.35576	0.00569364
P01701	IGLV1-51	Immunoglobulin lambda variable 1-51	K. pneumoniae BSI_vs_NegBC	3.43722	0.0266858	2.90643	0.0019519
P01714	IGLV3-19	Immunoglobulin lambda variable 3-19	K. pneumoniae BSI_vs_NegBC	2.98098	0.0342117	1.8482	0.0882287
P01717	IGLV3-25	Immunoglobulin lambda variable 3-25	K. pneumoniae BSI_vs_NegBC	2.26827	0.00422393	1.89451	0.029204
P01732	CD8A	T-cell surface glycoprotein CD8 alpha chain	K. pneumoniae BSI_vs_NegBC	2.08035	0.00127728	2.44683	0.000112047
P01768;P0DP02;P0DP03	IGHV3-30	Immunoglobulin heavy variable 3-30	K. pneumoniae BSI_vs_NegBC	2.35587	0.01217	2.30821	0.00986415
P01833	PIGR	Polymeric immunoglobulin receptor	K. pneumoniae BSI_vs_NegBC	2.41789	0.0304295	1.97826	0.0560451
P01834	IGKC	Immunoglobulin kappa constant	K. pneumoniae BSI_vs_NegBC	2.86667	0.000349615	3.01985	0.000223483
P01859	IGHG2	Immunoglobulin heavy constant gamma 2	K. pneumoniae BSI_vs_NegBC	2.47208	0.0372092	2.27223	0.0160991
P01860	IGHG3	Immunoglobulin heavy constant gamma 3	K. pneumoniae BSI_vs_NegBC	2.86437	0.01571	3.07126	0.00125312
P01861	IGHG4	Immunoglobulin heavy constant gamma 4	K. pneumoniae BSI_vs_NegBC	3.29041	0.00404944	2.8059	0.00482591
P01876	IGHA1	Immunoglobulin heavy constant alpha 1	K. pneumoniae BSI_vs_NegBC	2.75649	0.00282853	3.00346	0.00543455
P01877	IGHA2	Immunoglobulin heavy constant alpha 2	K. pneumoniae BSI_vs_NegBC	2.55261	0.00562522	2.56988	0.0100838
P01889	HLA-B	HLA class I histocompatibility antigen, B alpha chain	K. pneumoniae BSI_vs_NegBC	0.131938	0.00561448	0.133719	4.89116e-07
P01893	HLA-H	Putative HLA class I histocompatibility antigen, alpha chain H	K. pneumoniae BSI_vs_NegBC	0.228401	0.000686714	0.230925	3.22741e-05
P02452	COL1A1	Collagen alpha-1(I) chain	K. pneumoniae BSI_vs_NegBC	4.37321	0.0374823	4.92972	0.00245744
P02649	APOE	Apolipoprotein E	K. pneumoniae BSI_vs_NegBC	5.67164	0.00401073	5.76205	4.98905e-06
P02652	APOA2	Apolipoprotein A-II	K. pneumoniae BSI_vs_NegBC	2.00504	0.030946	3.02396	0.000184798
P02655	APOC2	Apolipoprotein C-II	K. pneumoniae BSI_vs_NegBC	3.18818	0.00292392	7.28147	3.68438e-07
P02743	APCS	Serum amyloid P-component	K. pneumoniae BSI_vs_NegBC	4.63093	0.000185819	13.8561	3.14319e-09
P02746	C1QB	Complement C1q subcomponent subunit B	K. pneumoniae BSI_vs_NegBC	2.2616	0.02962	3.33872	0.00594203
P02747	C1QC	Complement C1q subcomponent subunit C	K. pneumoniae BSI_vs_NegBC	2.22476	0.00788908	3.14593	0.00355249
P02748	C9	Complement component C9	K. pneumoniae BSI_vs_NegBC	4.09688	0.0277622	4.64739	1.55898e-07
P02765	AHSG	Alpha-2-HS-glycoprotein	K. pneumoniae BSI_vs_NegBC	2.13865	0.00814704	2.91076	0.000655851
P02776	PF4	Platelet factor 4	K. pneumoniae BSI_vs_NegBC	3.40019	0.0227588	5.41057	3.02543e-05
P03950	ANG	Angiogenin	K. pneumoniae BSI_vs_NegBC	2.80611	0.0153844	2.8151	0.00370751
P04003	C4BPA	C4b-binding protein alpha chain	K. pneumoniae BSI_vs_NegBC	2.97199	0.000552577	4.19343	2.35456e-06
P04004	VTN	Vitronectin	K. pneumoniae BSI_vs_NegBC	3.37224	7.44e-05	6.43824	2.74411e-10
P04070	PROC	Vitamin K-dependent protein C	K. pneumoniae BSI_vs_NegBC	6.44558	0.00123652	7.40794	4.5599e-05
P04075	ALDOA	Fructose-bisphosphate aldolase A	K. pneumoniae BSI_vs_NegBC	0.234703	0.00585484	0.235422	4.93488e-05
P04083	ANXA1	Annexin A1	K. pneumoniae BSI_vs_NegBC	2.55177	0.0286194	6.86738	1.66895e-06
P04114	APOB	Apolipoprotein B-100	K. pneumoniae BSI_vs_NegBC	3.52236	0.00814704	4.33385	1.2992e-05
P04196	HRG	Histidine-rich glycoprotein	K. pneumoniae BSI_vs_NegBC	2.34954	0.00683094	3.69585	0.00028324
P04430	IGKV1-16	Immunoglobulin kappa variable 1-16	K. pneumoniae BSI_vs_NegBC	3.42792	0.00279148	3.45312	0.00022656
P04439	HLA-A	HLA class I histocompatibility antigen, A alpha chain	K. pneumoniae BSI_vs_NegBC	0.18475	0.000205434	0.199737	8.21665e-06
P04792	HSPB1	Heat shock protein beta-1	K. pneumoniae BSI_vs_NegBC	0.404164	0.0410065	0.19893	2.218e-06
P04844	RPN2	Dolichyl-diphosphooligosaccharide--protein glycosyltransferase subunit 2	K. pneumoniae BSI_vs_NegBC	0.106849	3.9e-05	0.066504	9.59132e-09
P04899	GNAI2	Guanine nucleotide-binding protein G(i) subunit alpha-2	K. pneumoniae BSI_vs_NegBC	0.237421	2.8e-05	0.246416	1.55703e-06
P05023	ATP1A1	Sodium/potassium-transporting ATPase subunit alpha-1	K. pneumoniae BSI_vs_NegBC	0.210005	7.89e-05	0.241036	9.38809e-06
P05060	CHGB	Secretogranin-1	K. pneumoniae BSI_vs_NegBC	2.13604	0.0313169	1.84539	0.0316041
P05090	APOD	Apolipoprotein D	K. pneumoniae BSI_vs_NegBC	4.11748	7.13e-05	6.78913	1.41594e-08
P05106	ITGB3	Integrin beta-3	K. pneumoniae BSI_vs_NegBC	0.0545476	0.000118424	0.0381177	1.10476e-06
P05141	SLC25A5	ADP/ATP translocase 2	K. pneumoniae BSI_vs_NegBC	0.0688897	2.8e-05	0.069282	1.13052e-09
P05154	SERPINA5	Plasma serine protease inhibitor	K. pneumoniae BSI_vs_NegBC	2.52767	0.0386809	5.73276	0.000105526
P05198	EIF2S1	Eukaryotic translation initiation factor 2 subunit 1	K. pneumoniae BSI_vs_NegBC	2.17552	0.0091909	1.71956	0.0457007
P05543	SERPINA7	Thyroxine-binding globulin	K. pneumoniae BSI_vs_NegBC	2.72909	0.00112888	3.60055	1.36635e-06
P05556	ITGB1	Integrin beta-1	K. pneumoniae BSI_vs_NegBC	0.0965858	0.00049528	0.0956218	5.38996e-06
P05771	PRKCB	Protein kinase C beta type	K. pneumoniae BSI_vs_NegBC	0.199072	0.000808853	0.203184	3.95129e-06
P06276	BCHE	Cholinesterase	K. pneumoniae BSI_vs_NegBC	2.09646	0.0181575	2.58006	0.00818667
P06312	IGKV4-1	Immunoglobulin kappa variable 4-1	K. pneumoniae BSI_vs_NegBC	3.08351	0.0174125	2.65953	0.0144674
P06576	ATP5F1B	ATP synthase subunit beta, mitochondrial	K. pneumoniae BSI_vs_NegBC	0.0551701	2.8e-05	0.0583707	5.02809e-10
P06681	C2	Complement C2	K. pneumoniae BSI_vs_NegBC	3.35786	8.32e-05	3.71061	9.7236e-06
P06732	CKM	Creatine kinase M-type	K. pneumoniae BSI_vs_NegBC	3.46683	0.0272472	2.54487	0.00803712
P06733	ENO1	Alpha-enolase	K. pneumoniae BSI_vs_NegBC	0.354333	0.0024414	0.284288	9.31826e-07
P06753	TPM3	Tropomyosin alpha-3 chain	K. pneumoniae BSI_vs_NegBC	0.0569408	0.00012962	0.0544806	9.24845e-10
P06756	ITGAV	Integrin alpha-V	K. pneumoniae BSI_vs_NegBC	0.400532	0.00628203	0.311155	0.00169846
P07203	GPX1	Glutathione peroxidase 1	K. pneumoniae BSI_vs_NegBC	0.383499	0.00918416	0.227462	1.54531e-05
P07205	PGK2	Phosphoglycerate kinase 2	K. pneumoniae BSI_vs_NegBC	2.14549	0.0126987	2.06472	0.00647037
P07225	PROS1	Vitamin K-dependent protein S	K. pneumoniae BSI_vs_NegBC	2.17637	0.00623513	1.8636	0.0137993
P07237	P4HB	Protein disulfide-isomerase	K. pneumoniae BSI_vs_NegBC	0.123981	0.00165973	0.134084	3.43673e-09
P07339	CTSD	Cathepsin D	K. pneumoniae BSI_vs_NegBC	0.422329	0.000160013	0.36379	2.75576e-05
P07357	C8A	Complement component C8 alpha chain	K. pneumoniae BSI_vs_NegBC	2.85229	0.0012799	4.07318	1.62533e-07
P07359	GP1BA	Platelet glycoprotein Ib alpha chain	K. pneumoniae BSI_vs_NegBC	0.0321846	7.94e-05	0.0372873	6.47145e-08
P07360	C8G	Complement component C8 gamma chain	K. pneumoniae BSI_vs_NegBC	4.29731	0.000105383	6.15365	5.94696e-09
P07437	TUBB	Tubulin beta chain	K. pneumoniae BSI_vs_NegBC	0.079271	3.9e-05	0.0880117	3.14319e-09
P07602	PSAP	Prosaposin	K. pneumoniae BSI_vs_NegBC	0.476392	0.00764585	0.424695	0.0020255
P07686	HEXB	Beta-hexosaminidase subunit beta	K. pneumoniae BSI_vs_NegBC	0.473532	0.00034209	0.435593	0.000549299
P07737	PFN1	Profilin-1	K. pneumoniae BSI_vs_NegBC	0.282067	0.00435565	0.248544	4.41088e-06
P07947	YES1	Tyrosine-protein kinase Yes	K. pneumoniae BSI_vs_NegBC	0.139624	0.00058879	0.157306	9.06584e-06
P07948	LYN	Tyrosine-protein kinase Lyn	K. pneumoniae BSI_vs_NegBC	0.155201	0.000175068	0.173383	4.00811e-05
P07951	TPM2	Tropomyosin beta chain	K. pneumoniae BSI_vs_NegBC	0.186467	0.00550386	0.197702	0.000481477
P07954	FH	Fumarate hydratase, mitochondrial	K. pneumoniae BSI_vs_NegBC	0.164148	2.8e-05	0.129468	1.60974e-07
P07988	SFTPB	Pulmonary surfactant-associated protein B	K. pneumoniae BSI_vs_NegBC	3.78328	0.00427008	4.78921	0.000415073
P08123	COL1A2	Collagen alpha-2(I) chain	K. pneumoniae BSI_vs_NegBC	3.92588	0.03619	5.29526	0.00169846
P08185	SERPINA6	Corticosteroid-binding globulin	K. pneumoniae BSI_vs_NegBC	2.31095	0.00582982	2.30044	0.00751683
P08397	HMBS	Porphobilinogen deaminase	K. pneumoniae BSI_vs_NegBC	3.00163	0.0437795	2.4698	0.00219576
P08476	INHBA	Inhibin beta A chain	K. pneumoniae BSI_vs_NegBC	2.51123	0.0244448	2.13532	0.0131586
P08514	ITGA2B	Integrin alpha-IIb	K. pneumoniae BSI_vs_NegBC	0.0588817	8.65e-05	0.0367599	1.5861e-06
P08559	PDHA1	Pyruvate dehydrogenase E1 component subunit alpha, somatic form, mitochondrial	K. pneumoniae BSI_vs_NegBC	0.456182	0.0029841	0.333817	0.000550307
P08575	PTPRC	Receptor-type tyrosine-protein phosphatase C	K. pneumoniae BSI_vs_NegBC	0.343666	0.0149309	0.423182	0.0171855
P08603	CFH	Complement factor H	K. pneumoniae BSI_vs_NegBC	2.94438	0.000174889	3.3161	3.55845e-05
P08697	SERPINF2	Alpha-2-antiplasmin	K. pneumoniae BSI_vs_NegBC	2.63605	0.046648	3.03928	8.11564e-05
P08709	F7	Coagulation factor VII	K. pneumoniae BSI_vs_NegBC	3.86359	0.00487593	3.26875	0.000352239
P08754	GNAI3	Guanine nucleotide-binding protein G(i) subunit alpha-3	K. pneumoniae BSI_vs_NegBC	0.326789	6.76e-05	0.378483	0.000577751
P09486	SPARC	SPARC	K. pneumoniae BSI_vs_NegBC	0.175097	0.000606431	0.15657	4.20745e-07
P09493	TPM1	Tropomyosin alpha-1 chain	K. pneumoniae BSI_vs_NegBC	0.0549451	0.000432984	0.0564417	9.12051e-09
P09496	CLTA	Clathrin light chain A	K. pneumoniae BSI_vs_NegBC	0.101743	0.000235075	0.103513	1.39854e-08
P09601	HMOX1	Heme oxygenase 1	K. pneumoniae BSI_vs_NegBC	2.65177	0.0219469	2.88286	0.000492251
P09871	C1S	Complement C1s subcomponent	K. pneumoniae BSI_vs_NegBC	3.60068	0.00487593	11.0661	1.79285e-07
P0C0L4	C4A	Complement C4-A	K. pneumoniae BSI_vs_NegBC	3.63108	0.000426773	6.76525	6.0963e-08
P0C0L5	C4B	Complement C4-B	K. pneumoniae BSI_vs_NegBC	3.73842	0.000105383	7.95519	5.07165e-09
P0CG38	POTEI	POTE ankyrin domain family member I	K. pneumoniae BSI_vs_NegBC	0.230924	5.51e-05	0.217291	4.51292e-06
P0CH99;P0CI00	ZNF705D	Zinc finger protein 705D	K. pneumoniae BSI_vs_NegBC	4.32134	0.000114465	10.3441	1.39066e-09
P0DMV8;P0DMV9	HSPA1A	Heat shock 70 kDa protein 1A	K. pneumoniae BSI_vs_NegBC	0.339789	0.00508152	0.388708	0.000538573
P0DOX2		Immunoglobulin alpha-2 heavy chain	K. pneumoniae BSI_vs_NegBC	2.94511	0.0084632	2.69792	0.00259427
P0DOX3		Immunoglobulin delta heavy chain	K. pneumoniae BSI_vs_NegBC	2.37397	0.0318729	2.61389	0.00117548
P0DOX4		Immunoglobulin epsilon heavy chain	K. pneumoniae BSI_vs_NegBC	2.75897	0.00449373	2.97299	0.0022612
P0DOX5		Immunoglobulin gamma-1 heavy chain	K. pneumoniae BSI_vs_NegBC	2.66053	0.00487593	3.19309	0.000308381
P0DOX6		Immunoglobulin mu heavy chain	K. pneumoniae BSI_vs_NegBC	2.00517	0.00397915	2.80026	0.000341167
P0DOX7		Immunoglobulin kappa light chain	K. pneumoniae BSI_vs_NegBC	2.89337	0.0031841	2.83016	0.00108898
P0DOX8		Immunoglobulin lambda-1 light chain	K. pneumoniae BSI_vs_NegBC	2.90027	0.00270678	2.85187	0.000611862
P0DOY2;P0DOY3	IGLC2	Immunoglobulin lambda constant 2	K. pneumoniae BSI_vs_NegBC	3.63594	0.00409481	3.11234	0.00175586
P0DP23;P0DP24;P0DP25	CALM1	Calmodulin-1	K. pneumoniae BSI_vs_NegBC	0.261906	0.00112888	0.263143	2.6297e-06
P0DPH7;P0DPH8	TUBA3C	Tubulin alpha-3C chain	K. pneumoniae BSI_vs_NegBC	0.0744813	7.94e-05	0.0777923	6.42549e-09
P0DPI2	GATD3	Glutamine amidotransferase-like class 1 domain-containing protein 3, mitochondrial	K. pneumoniae BSI_vs_NegBC	0.372334	0.000423631	0.271641	5.41113e-05
P0DTE1	IGHV3-38-3	Probable non-functional immunoglobulin heavy variable 3-38-3	K. pneumoniae BSI_vs_NegBC	2.38179	0.02684	2.13807	0.0344391
P10114	RAP2A	Ras-related protein Rap-2a	K. pneumoniae BSI_vs_NegBC	0.262862	0.00234711	0.220017	5.23516e-05
P10301	RRAS	Ras-related protein R-Ras	K. pneumoniae BSI_vs_NegBC	0.254575	0.00292392	0.214494	5.68163e-05
P10321	HLA-C	HLA class I histocompatibility antigen, C alpha chain	K. pneumoniae BSI_vs_NegBC	0.288305	0.0101801	0.331714	0.000857247
P10451	SPP1	Osteopontin	K. pneumoniae BSI_vs_NegBC	2.76426	0.046648	5.32618	0.000597844
P10606	COX5B	Cytochrome c oxidase subunit 5B, mitochondrial	K. pneumoniae BSI_vs_NegBC	0.167574	6.53e-05	0.163169	1.63675e-06
P10619	CTSA	Lysosomal protective protein	K. pneumoniae BSI_vs_NegBC	0.277028	0.000113962	0.222224	1.48087e-06
P10643	C7	Complement component C7	K. pneumoniae BSI_vs_NegBC	3.73183	9.77e-05	5.73154	2.80433e-08
P10720	PF4V1	Platelet factor 4 variant	K. pneumoniae BSI_vs_NegBC	3.66513	0.0115879	6.39972	1.09816e-05
P10809	HSPD1	60 kDa heat shock protein, mitochondrial	K. pneumoniae BSI_vs_NegBC	0.140412	0.015725	0.151243	1.97562e-07
P10909	CLU	Clusterin	K. pneumoniae BSI_vs_NegBC	2.11336	0.027854	2.25997	0.00285397
P11021	HSPA5	Endoplasmic reticulum chaperone BiP	K. pneumoniae BSI_vs_NegBC	0.295662	3.76e-05	0.296943	1.48699e-07
P11142	HSPA8	Heat shock cognate 71 kDa protein	K. pneumoniae BSI_vs_NegBC	0.214875	0.000469407	0.229551	2.41059e-07
P11169	SLC2A3	Solute carrier family 2, facilitated glucose transporter member 3	K. pneumoniae BSI_vs_NegBC	0.0557325	5.12e-05	0.0639203	1.70559e-07
P11216	PYGB	Glycogen phosphorylase, brain form	K. pneumoniae BSI_vs_NegBC	0.359657	0.00945831	0.334733	0.000438761
P11310	ACADM	Medium-chain specific acyl-CoA dehydrogenase, mitochondrial	K. pneumoniae BSI_vs_NegBC	0.143768	9.33e-05	0.148461	2.0157e-07
P11362	FGFR1	Fibroblast growth factor receptor 1	K. pneumoniae BSI_vs_NegBC	2.09451	0.00743647	2.25109	0.00433088
P11413	G6PD	Glucose-6-phosphate 1-dehydrogenase	K. pneumoniae BSI_vs_NegBC	0.269293	0.0025607	0.262116	1.01146e-05
P12109	COL6A1	Collagen alpha-1(VI) chain	K. pneumoniae BSI_vs_NegBC	3.65881	0.00610263	3.39653	0.000311364
P12110	COL6A2	Collagen alpha-2(VI) chain	K. pneumoniae BSI_vs_NegBC	3.40336	0.00290237	3.72291	0.00044034
P12111	COL6A3	Collagen alpha-3(VI) chain	K. pneumoniae BSI_vs_NegBC	3.2089	0.00154877	3.42016	0.000194632
P12236	SLC25A6	ADP/ATP translocase 3	K. pneumoniae BSI_vs_NegBC	0.0783551	3.3e-05	0.0894101	1.36925e-08
P12544	GZMA	Granzyme A	K. pneumoniae BSI_vs_NegBC	2.60882	0.000916794	3.59932	1.16239e-05
P12814	ACTN1	Alpha-actinin-1	K. pneumoniae BSI_vs_NegBC	0.0469744	0.000228545	0.0475397	7.72898e-08
P12829	MYL4	Myosin light chain 4	K. pneumoniae BSI_vs_NegBC	2.61637	0.0434236	1.85924	0.133752
P12931	SRC	Proto-oncogene tyrosine-protein kinase Src	K. pneumoniae BSI_vs_NegBC	0.13542	0.00127728	0.156855	9.07126e-06
P13073	COX4I1	Cytochrome c oxidase subunit 4 isoform 1, mitochondrial	K. pneumoniae BSI_vs_NegBC	0.0534441	4.36e-05	0.0559844	5.29231e-09
P13224	GP1BB	Platelet glycoprotein Ib beta chain	K. pneumoniae BSI_vs_NegBC	0.0445653	7.27e-05	0.031461	1.89425e-06
P13598	ICAM2	Intercellular adhesion molecule 2	K. pneumoniae BSI_vs_NegBC	0.149805	0.000637696	0.161145	7.70078e-06
P13671	C6	Complement component C6	K. pneumoniae BSI_vs_NegBC	4.72504	0.00053691	7.98782	1.41201e-08
P13804	ETFA	Electron transfer flavoprotein subunit alpha, mitochondrial	K. pneumoniae BSI_vs_NegBC	0.203944	0.000335664	0.184681	3.30075e-07
P14151	SELL	L-selectin	K. pneumoniae BSI_vs_NegBC	2.24357	0.00519607	2.98722	0.000217478
P14314	PRKCSH	Glucosidase 2 subunit beta	K. pneumoniae BSI_vs_NegBC	0.221662	0.000253109	0.194025	4.05864e-07
P14317	HCLS1	Hematopoietic lineage cell-specific protein	K. pneumoniae BSI_vs_NegBC	0.479646	0.0277845	0.453535	0.00173872
P14406	COX7A2	Cytochrome c oxidase subunit 7A2, mitochondrial	K. pneumoniae BSI_vs_NegBC	0.100148	3.3e-05	0.0898092	1.39066e-09
P14543	NID1	Nidogen-1	K. pneumoniae BSI_vs_NegBC	0.444268	0.00719166	0.33987	0.000301031
P14770	GP9	Platelet glycoprotein IX	K. pneumoniae BSI_vs_NegBC	0.0671976	0.000113348	0.045419	1.14542e-05
P15498	VAV1	Proto-oncogene vav	K. pneumoniae BSI_vs_NegBC	0.494429	0.00011764	0.508585	0.000463955
P15586	GNS	N-acetylglucosamine-6-sulfatase	K. pneumoniae BSI_vs_NegBC	0.478747	0.00174219	0.403545	0.000955995
P15907	ST6GAL1	Beta-galactoside alpha-2,6-sialyltransferase 1	K. pneumoniae BSI_vs_NegBC	2.00997	0.0429727	2.09796	0.0369427
P16109	SELP	P-selectin	K. pneumoniae BSI_vs_NegBC	0.0925669	0.000358959	0.107393	2.56786e-07
P16278	GLB1	Beta-galactosidase	K. pneumoniae BSI_vs_NegBC	0.315789	0.000136415	0.283393	9.38809e-06
P16284	PECAM1	Platelet endothelial cell adhesion molecule	K. pneumoniae BSI_vs_NegBC	0.082871	8.5e-05	0.0734738	7.43978e-08
P16298	PPP3CB	Serine/threonine-protein phosphatase 2B catalytic subunit beta isoform	K. pneumoniae BSI_vs_NegBC	0.406863	0.00192089	0.325128	3.42263e-06
P16615	ATP2A2	Sarcoplasmic/endoplasmic reticulum calcium ATPase 2	K. pneumoniae BSI_vs_NegBC	0.0479134	0.000132236	0.0581902	1.13052e-09
P16671	CD36	Platelet glycoprotein 4	K. pneumoniae BSI_vs_NegBC	0.097993	0.000923499	0.101442	4.85827e-07
P16989	YBX3	Y-box-binding protein 3	K. pneumoniae BSI_vs_NegBC	2.77484	0.0011267	2.29791	0.000935591
[truncated: 683 more rows]
