# Supplementary material for: Plasma multi-omics reveals pathogen-associated mechanisms and diagnostic signatures in Escherichia coli and Klebsiella pneumoniae bloodstream infections
Source: Front Cell Infect Microbiol. 2026 Jul 9;16:1873717. doi: 10.3389/fcimb.2026.1873717 (PMC13391253; doi:10.3389/fcimb.2026.1873717)
Supplement: Supplementary file 2 [file DataSheet2.xlsx]

## Sheet: Sheet1
CPD_Name	Ion_mode	Comparison	VIP	FC	P_Value	adjusted_FC	covariate_adjusted_P_Value
(+-)-2-Hydroxy-4-(methylthio)butanoic acid	NEG	E. coli BSI_vs_HC	1.26	2.21558	8.23308e-08	2.10872	1.86638e-05
(+-)-3-Hydroxynonanoic acid	NEG	E. coli BSI_vs_HC	1.2709	1.93986	0.0302392	1.98496	0.0186924
(+-)12(13)-DiHOME	NEG	E. coli BSI_vs_HC	1.5965	2.67939	2.9302e-05	2.41443	0.000298386
(+-)9(10)-DiHOME	NEG	E. coli BSI_vs_HC	2.3235	4.20449	0.0247426	3.34707	0.0200326
(2-Hydroxy-3-icosoxypropyl) 2-(trimethylazaniumyl)ethyl phosphate	POS	E. coli BSI_vs_HC	1.122	0.463782	1.43678e-08	0.47522	3.63636e-10
(2R)-7-Methoxy-3-oxo-3,4-dihydro-2H-1,4-benzoxazin-2-yl beta-D-glucopyranoside	NEG	E. coli BSI_vs_HC	1.6466	18.3087	0.00321376	2.53094	0.000690059
(2R,3S,4S,5S,6R)-2-[[7-hydroxy-4-[(Z)-5-hydroxy-3-methylpent-3-enyl]-4a,8,8-trimethyl-3-methylidene-2,4,5,6,7,8a-hexahydro-1H-naphthalen-2-yl]oxy]-6-(hydroxymethyl)oxane-3,4,5-triol	NEG	E. coli BSI_vs_HC	1.4222	0.260536	0.000179065	0.46881	9.00365e-05
(6R,6As,8R,10S,10aR)-2-hydroxy-6,6a,8,10-tetramethyl-6,7,8,9,10,10a-hexahydroisochromeno[4,3-c]pyridin-1-one	POS	E. coli BSI_vs_HC	1.2003	0.508572	1.5699e-09	0.460092	5.30927e-09
(S)-Abscisic acid	NEG	E. coli BSI_vs_HC	2.2235	0.317233	2.60237e-10	0.293326	1.83478e-09
(S)-tert-Butyl (1-amino-4-methyl-1-oxopentan-2-yl)carbamate	POS	E. coli BSI_vs_HC	2.7692	0.191264	7.94755e-09	0.164363	2.23866e-10
1,1-Dimethylbiguanide	POS	E. coli BSI_vs_HC	2.7126	235.308	0.00193926	6.0093	0.000613266
1,3,5-Trimethyl-2-(4-methylphenyl)sulfonylbenzene	POS	E. coli BSI_vs_HC	2.3137	1.65477	0.00243109	4.82835	0.00129856
1,3,7-Trimethyluric acid	NEG	E. coli BSI_vs_HC	2.5569	0.160547	0.000113958	0.228757	2.90024e-05
1,3-Dimethyluric acid	NEG	E. coli BSI_vs_HC	1.5313	1.63678	0.0389075	0.380115	0.0446058
1,4:3,6-Dianhydro-2-(benzoylamino)-2,5-dideoxy-5-{[4-(3-fluorophenyl)-2-pyrimidinyl]amino}-L-iditol	POS	E. coli BSI_vs_HC	1.3523	3.59296	0.000247502	2.54616	0.0113552
1,5-Anhydrosorbitol	NEG	E. coli BSI_vs_HC	2.4374	0.359559	4.17355e-09	0.251328	9.76098e-09
1,5-Isoquinolinediol	POS	E. coli BSI_vs_HC	1.6361	4.30289	1.7454e-05	2.8646	0.000347933
1-(2-Furylmethyl)-5-oxopyrrolidine-3-carboxylic acid	NEG	E. coli BSI_vs_HC	1.7578	0.159833	0.000198872	0.370117	0.000855683
1-(3,5-Dihydroxyphenyl)-12-hydroxy-2-tridecanyl acetate	POS	E. coli BSI_vs_HC	1.23	3.02533	0.000216955	2.28254	0.0041019
1-(prop-1-en-2-yl)-1H-benzo[d]imidazol-2(3H)-one	NEG	E. coli BSI_vs_HC	2.4654	18.5705	3.49647e-05	4.50953	0.000374017
1-Carboxycyclohexaneacetic Acid	NEG	E. coli BSI_vs_HC	1.6373	3.78227	0.00132975	2.18638	0.0139091
1-Morpholin-4-yl-3-(4-nitrophenoxy)propan-2-ol	POS	E. coli BSI_vs_HC	1.9536	0.291956	2.74239e-11	0.254892	2.46014e-10
1-O-Hexadecyl-sn-glycero-3-phosphocholine	POS	E. coli BSI_vs_HC	2.681	0.280421	2.97206e-09	0.174517	2.98092e-09
1-Oleoyl phosphatidylethanolamine	NEG	E. coli BSI_vs_HC	2.0551	0.356991	1.31246e-06	0.303261	2.37535e-07
1-Palmitoyl-2-oleoylphosphatidylethanolamine	POS	E. coli BSI_vs_HC	1.1466	0.493508	4.56585e-12	0.471887	1.78328e-08
1-Palmitoylphosphatidylcholine	POS	E. coli BSI_vs_HC	2.2574	0.300559	1.02307e-10	0.221076	3.59499e-10
1-Stearoylglycerol	POS	E. coli BSI_vs_HC	1.0266	0.608759	1.56827e-05	0.475327	3.52684e-05
10-Hydroxy-2-decenoic acid	NEG	E. coli BSI_vs_HC	1.7709	0.434428	3.00144e-06	0.367184	5.43023e-05
10-Hydroxydecanoic acid	NEG	E. coli BSI_vs_HC	1.9956	0.282692	2.23193e-07	0.310167	1.42071e-06
12-Ketodeoxycholic acid	NEG	E. coli BSI_vs_HC	1.5611	0.39788	0.000364653	0.412902	7.47613e-05
13-Oxo-9,11-tridecadienoic acid	NEG	E. coli BSI_vs_HC	1.5581	0.429567	1.56738e-09	0.401176	5.0392e-09
13-hydroxy-6-(1-hydroxyethyl)-12,14-dimethyl-3-methylidene-15-nonyl-9-(propan-2-yl)-1-oxa-4,7,10-triazacyclopentadecane-2,5,8,11-tetrone	POS	E. coli BSI_vs_HC	1.7888	0.332065	3.66022e-10	0.301759	6.89118e-11
15-oxo-11Z,13E-eicosadienoic acid	NEG	E. coli BSI_vs_HC	2.1425	0.128535	1.13928e-06	0.296827	2.57976e-09
16-(Hexopyranosyloxy)-7-hydroxy-8,9-epoxypimaran-18-oic acid	NEG	E. coli BSI_vs_HC	1.7281	0.349828	0.000100409	0.362685	4.39422e-06
17-Hydroxyprogesterone	POS	E. coli BSI_vs_HC	1.475	5.09242	2.14074e-05	2.57705	0.000413102
1H-indene-3-carboxamide	POS	E. coli BSI_vs_HC	3.0166	0.233753	1.26044e-10	0.134707	7.8201e-09
2,2'-Methylenebis(4-methyl-6-tert-butylphenol)	NEG	E. coli BSI_vs_HC	4.7431	0.153483	5.2253e-07	0.0710887	4.44293e-09
2,3-Dihydroxypropyl dodecanoate	POS	E. coli BSI_vs_HC	1.1602	0.447205	2.097e-07	0.425123	2.10096e-08
2,3-Dimethylquinoxaline	NEG	E. coli BSI_vs_HC	1.8737	3.28637	5.90384e-14	2.95956	1.46872e-10
2,4,6-Tribromophenol	NEG	E. coli BSI_vs_HC	1.1116	0.170887	0.00182482	0.535082	0.000994246
2,6-Bis[(2-pyridylthio)methyl]pyridine	POS	E. coli BSI_vs_HC	1.2206	0.506552	2.51358e-09	0.454906	5.16366e-09
2,6-DI-Tert-butylphenol	NEG	E. coli BSI_vs_HC	1.2598	0.519155	2.34316e-07	0.499905	5.36086e-08
2,6-Di-tert-butyl-4-nitrophenol	NEG	E. coli BSI_vs_HC	1.0283	0.585455	2.04267e-09	0.574288	1.16109e-06
2,6-Dimethyl-5-(4-methylphenoxy)pyrimidin-4-ol	POS	E. coli BSI_vs_HC	1.5076	3.65459	1.29704e-05	2.74999	0.000398027
2-(2-Amino-3-phenylpropanamido)-3-methylbutanoic acid	POS	E. coli BSI_vs_HC	1.0382	0.342627	4.40131e-05	0.497514	7.12276e-06
2-Aminohexanedioic acid	NEG	E. coli BSI_vs_HC	1.0851	2.80287	0.00319074	1.7693	0.0273823
2-Aminonaphthalene	POS	E. coli BSI_vs_HC	1.6899	0.430666	1.5195e-08	0.341954	6.09404e-08
2-Cyclopentylphenol	NEG	E. coli BSI_vs_HC	1.125	9.36555	0.0239526	2.44601	0.0947528
2-Furoylglycine	NEG	E. coli BSI_vs_HC	2.2862	0.189323	0.00028552	0.259662	0.000494878
2-Hydroxy-3-(prop-2-en-1-yl)benzoic acid	NEG	E. coli BSI_vs_HC	3.4639	0.0397326	6.75714e-09	0.137381	1.2048e-12
2-Hydroxycinnamic acid	NEG	E. coli BSI_vs_HC	1.2089	2.22208	4.83227e-08	1.96546	3.21397e-05
2-Pyrrolidinone	POS	E. coli BSI_vs_HC	1.7413	5.34864	1.48312e-07	2.92977	1.06747e-05
2-[(3S)-1-(1,3-Benzodioxol-5-ylmethyl)-3-pyrrolidinyl]-5-(4-methoxyphenyl)-1,3,4-oxadiazole	POS	E. coli BSI_vs_HC	1.37	0.450696	4.67201e-12	0.405081	1.70571e-11
2-[(5-Amino-1,3,4-thiadiazol-2-yl)thio]-N-(8-methyl-8-azabicyclo[3.2.1]oct-3-yl)acetamide	POS	E. coli BSI_vs_HC	1.2317	5.10662	0.000280328	2.25322	0.00299791
2-[2-(5-bromo-2-pyridyl)diaz-1-enyl]-5-(diethylamino)phenol	NEG	E. coli BSI_vs_HC	3.0951	19.5365	8.81227e-08	6.30914	7.88015e-07
2-hydroxybenzaldehyde 1-(4-amino-6-methyl-1,3,5-triazin-2-yl)hydrazone hydrochloride	POS	E. coli BSI_vs_HC	2.7446	56.0297	0.00574903	4.945	0.030811
2-{2-[5-(Ethoxycarbonyl)-2-morpholinoanilino]-2-oxoethoxy}acetic acid	NEG	E. coli BSI_vs_HC	1.4781	2.7564	5.79278e-09	2.32231	4.69572e-06
20 beta-Dihydrocortisol	POS	E. coli BSI_vs_HC	1.1503	3.09966	0.00122122	2.16116	0.00659677
3,5-Di-tert-butyl-4-hydroxybenzaldehyde	POS	E. coli BSI_vs_HC	1.0944	0.520828	6.97147e-11	0.487821	9.57861e-08
3,5-Dihydroxydecanoic acid	NEG	E. coli BSI_vs_HC	1.048	0.660733	0.0115332	0.547259	0.00364581
3-(3,4,5-Trimethoxyphenyl)propanoic acid	POS	E. coli BSI_vs_HC	1.975	0.438101	0.000116889	0.237656	1.14801e-05
3-(4-Methoxyphenoxy)propanoic acid	NEG	E. coli BSI_vs_HC	1.4666	0.0996363	0.012405	0.383274	0.00894005
3-(4-hydroxy-5-oxo-3-phenyl-2H-furan-2-yl)propanoic acid	POS	E. coli BSI_vs_HC	1.704	6.12834	5.4966e-07	2.9618	0.000319593
3-(Methoxycarbonylamino)-2,2,3-trimethylbutanoic acid	NEG	E. coli BSI_vs_HC	1.2472	2.40348	5.58609e-05	2.03907	0.000169719
3-(propan-2-yl)-octahydropyrrolo[1,2-a]pyrazine-1,4-dione	POS	E. coli BSI_vs_HC	1.4773	0.373224	2.69297e-12	0.367304	1.24586e-09
3-({[(7,7-Dimethyl-2-oxobicyclo[2.2.1]hept-1-yl)methyl]sulfonyl}amino)benzenesulfonamide	NEG	E. coli BSI_vs_HC	2.6276	7.20753	1.79611e-08	4.34615	1.16506e-05
3-Carboxy-4-methyl-5-propyl-2-furanpropionic acid	NEG	E. coli BSI_vs_HC	2.0419	0.598189	0.00131504	0.282741	0.000425278
3-Hydroxy-2-methyl-4-pyrone sulfate	NEG	E. coli BSI_vs_HC	2.1092	0.192591	2.99303e-05	0.295673	0.000327833
3-Hydroxy-5,5,8a-trimethyl-3,4,4a,6,7,8-hexahydronaphthalene-2-carboxylic acid	NEG	E. coli BSI_vs_HC	1.9634	0.416364	5.17116e-08	0.320209	4.21178e-06
3-Hydroxymethylglutaric acid	NEG	E. coli BSI_vs_HC	2.1688	4.46155	4.21133e-10	3.28053	8.78566e-08
3-Hydroxypyridine sulfate	NEG	E. coli BSI_vs_HC	2.0681	0.103884	0.000300953	0.281099	1.12138e-05
3-Hydroxysebacic acid	NEG	E. coli BSI_vs_HC	1.1189	7.87109	0.013343	1.81831	0.0348002
3-Hydroxysuberic acid	NEG	E. coli BSI_vs_HC	2.2234	6.75171	3.72755e-06	3.12584	5.95536e-05
3-Indolebutyric acid	NEG	E. coli BSI_vs_HC	1.2716	0.584781	0.000396527	0.499511	0.00412218
3-Isobutylhexahydropyrrolo[1,2-a]pyrazine-1,4-dione	POS	E. coli BSI_vs_HC	2.0516	0.246464	1.66092e-13	0.25909	3.47658e-09
3-Methylxanthine	POS	E. coli BSI_vs_HC	1.0664	0.541007	0.0115306	0.462394	0.00669534
3-[5-(benzylthio)-4-methyl-4H-1,2,4-triazol-3-yl]-5-oct-1-ynylpyridine	POS	E. coli BSI_vs_HC	1.1059	4.08652	0.00033344	2.09973	0.000378998
3-hydroxyropivacaine	POS	E. coli BSI_vs_HC	1.1906	0.577718	5.78839e-08	0.452117	8.46623e-06
3-tert-Butyladipic acid	NEG	E. coli BSI_vs_HC	1.8275	2.15835	0.00202805	2.64046	0.00228221
4,6-dimethyl-2-(2-thienylcarbonyl)isothiazolo[5,4-b]pyridin-3(2H)-one	POS	E. coli BSI_vs_HC	1.175	0.329012	0.0104639	0.467928	0.00466616
4-(3-Methyl-5-oxo-4,5-dihydro-1H-pyrazol-1-yl)benzoic acid	POS	E. coli BSI_vs_HC	1.4619	10.552	0.000338822	2.7319	0.000428861
4-(4-methoxyphenyl)-2-(2-thienyl)pyrimidine	POS	E. coli BSI_vs_HC	1.1581	2.37885	5.36907e-09	2.10328	1.5632e-06
4-(5-Cyano-1H-1,2,3-triazol-4-yl)phenyl 3,5-dimethylisoxazole-4-carboxylate	NEG	E. coli BSI_vs_HC	2.4084	16.9514	0.000160277	3.23356	0.00664943
4-Acetamidoantipyrine	POS	E. coli BSI_vs_HC	5.0591	521.193	4.0554e-08	38.7957	1.4026e-07
4-Acetamidosalicylic acid	NEG	E. coli BSI_vs_HC	2.6213	7.49859	1.04172e-08	4.49389	2.28635e-06
4-Aminoantipyrine	POS	E. coli BSI_vs_HC	2.9871	68.6963	3.01612e-05	8.85692	7.18999e-05
4-Aminohippuric acid	NEG	E. coli BSI_vs_HC	1.8662	4.08265	1.53703e-07	2.91968	9.2739e-05
4-Formylaminoantipyrine	POS	E. coli BSI_vs_HC	4.227	259.2	5.6373e-07	20.9404	6.68546e-07
4-Hydroxy-3-(3-methylbut-2-en-1-yl)benzoic acid	NEG	E. coli BSI_vs_HC	1.1127	12.3618	0.0459477	2.46156	0.120503
4-Hydroxyproline	POS	E. coli BSI_vs_HC	1.2321	0.407017	0.000189816	0.444235	0.000375316
4-Methoxysalicylic acid	POS	E. coli BSI_vs_HC	3.5283	0.115695	3.60475e-07	0.0931159	7.19886e-07
4-Piperidinecarboxamide	POS	E. coli BSI_vs_HC	1.3088	0.374423	1.17674e-09	0.406235	1.50766e-07
4-Pyridoxic acid	NEG	E. coli BSI_vs_HC	2.0515	10.6536	6.20558e-05	3.22085	0.000844771
4-[2-(Cyclohexen-1-yl)ethylamino]-4-oxobut-2-enoic acid	NEG	E. coli BSI_vs_HC	1.2746	0.574327	5.12386e-05	0.478578	0.000389575
4-[4-(2'-fluoro[1,1'-biphenyl]-4-yl)-5-methyl-1,3-thiazol-2-yl]morpholine	POS	E. coli BSI_vs_HC	1.5521	2.36704	5.51569e-05	2.98254	0.000162464
4-{2-[(3-carboxyacryloyl)amino]-3,4,5,6-tetramethylanilino}-4-oxobut-2-enoic acid	NEG	E. coli BSI_vs_HC	2.5922	4.4239	3.32149e-12	4.56651	2.00078e-11
5'-Methylthioadenosine	POS	E. coli BSI_vs_HC	1.3296	3.32191	3.50644e-07	2.51601	1.56965e-06
5-(1,3-diphenyl-1H-pyrazol-4-yl)-7-(4-methylphenyl)-5H-[1,3]thiazolo[3,2-a]pyrimidin-3(2H)-one	POS	E. coli BSI_vs_HC	1.0933	3.48131	0.00365477	2.04118	0.018104
5-(Tetradecyloxy)-2-furoic acid	NEG	E. coli BSI_vs_HC	1.0279	0.609169	4.55266e-06	0.585394	0.000679084
5-Fluoro THJ	POS	E. coli BSI_vs_HC	1.8211	1.85187	0.00278781	3.2785	0.000689975
5-Heneicosyl-1,3-benzenediol	POS	E. coli BSI_vs_HC	1.6855	0.239605	1.13105e-09	0.329946	2.00149e-10
5-Hydroxy-L-tryptophan	NEG	E. coli BSI_vs_HC	1.6932	3.04766	7.64151e-13	2.64083	6.09154e-09
5-Hydroxyindoleacetic acid	NEG	E. coli BSI_vs_HC	1.0574	2.12165	3.53474e-06	1.99652	5.0363e-06
5-Hydroxylysine	POS	E. coli BSI_vs_HC	1.0715	0.21135	0.000849115	0.47582	0.000201045
5-Methoxy-2-(4-methoxyphenyl)benzonitrile	POS	E. coli BSI_vs_HC	2.8923	0.198637	2.61159e-14	0.136747	1.23387e-14
5-O-Ethyl 3-O-methyl (4S)-2,6-dimethyl-4-(3-nitrophenyl)-3,4-dihydropyridine-3,5-dicarboxylate	POS	E. coli BSI_vs_HC	1.2163	2.79232	3.60207e-07	2.41762	5.08605e-06
5-Oxo-1-[4-(trifluoromethyl)benzyl]pyrrolidine-3-carboxylic acid	POS	E. coli BSI_vs_HC	1.5861	5.61767	1.66814e-06	2.72533	0.000688453
5-[1,2,4a-Trimethyl-5-(propanoyloxymethyl)-2,3,4,7,8,8a-hexahydronaphthalen-1-yl]-3-methylpentanoic acid	NEG	E. coli BSI_vs_HC	1.4453	0.529725	0.000236179	0.442285	0.000297874
6-Anilino-1,3-dimethylpyrimidine-2,4-dione	NEG	E. coli BSI_vs_HC	1.5402	6.89343	0.00070093	2.41746	0.00378891
6beta-Naltrexol-d3	POS	E. coli BSI_vs_HC	1.282	19.2069	0.00858188	2.45117	0.00703122
7-Ketocholesterol	POS	E. coli BSI_vs_HC	1.1646	0.398304	5.48272e-05	0.451505	5.2949e-06
7-Methylxanthine	POS	E. coli BSI_vs_HC	1.396	0.204336	8.56538e-05	0.368386	1.23088e-05
9-nitro-9E-octadecenoic acid	POS	E. coli BSI_vs_HC	1.0634	0.554303	7.64622e-05	0.459983	4.909e-05
Acamprosate	NEG	E. coli BSI_vs_HC	1.339	61.4661	0.0287274	2.61121	0.0426245
Acesulfame	NEG	E. coli BSI_vs_HC	2.7241	0.147967	0.00914806	0.21082	0.0131577
Acetyl-beta-methylcholine	POS	E. coli BSI_vs_HC	1.1419	0.504414	9.53502e-07	0.453535	1.30719e-05
Actarit	POS	E. coli BSI_vs_HC	1.6325	4.34794	2.03528e-06	2.9531	6.22483e-06
Adipoyl-carnitine	POS	E. coli BSI_vs_HC	1.7162	5.31621	2.34716e-05	2.94467	2.96506e-05
Alanylisoleucine	POS	E. coli BSI_vs_HC	2.1066	5.67045	1.34301e-11	4.12208	4.62024e-11
Aliskiren	POS	E. coli BSI_vs_HC	2.2498	0.26265	7.50116e-09	0.215538	3.74813e-10
Alliin	POS	E. coli BSI_vs_HC	2.2356	0.128868	1.33678e-05	0.211294	1.02052e-06
Ambroxol	POS	E. coli BSI_vs_HC	1.5934	43.0377	0.00549966	3.02019	0.0121853
Aminophenazone	POS	E. coli BSI_vs_HC	2.3389	318.087	0.019929	5.94434	0.0152333
Antipyrine	POS	E. coli BSI_vs_HC	5.4017	473.53	7.0525e-08	53.9889	3.975e-07
Artemisinin	POS	E. coli BSI_vs_HC	1.7997	0.31677	1.07199e-10	0.278262	6.01553e-12
Benzenesulfonamide	NEG	E. coli BSI_vs_HC	2.5803	0.214677	1.10809e-10	0.223472	9.00818e-10
Betaine	POS	E. coli BSI_vs_HC	1.0809	0.597428	2.2243e-05	0.490787	0.000979454
Bezafibrate	NEG	E. coli BSI_vs_HC	1.1907	47.5473	0.0441623	2.06103	0.0621461
Bufexamac	NEG	E. coli BSI_vs_HC	1.221	2.86097	1.6448e-05	2.0493	0.000900753
Butylparaben	NEG	E. coli BSI_vs_HC	1.3573	0.0952968	0.00477286	0.49822	0.00867209
C-8 Ceramide-1-phosphate	POS	E. coli BSI_vs_HC	1.3434	0.386883	2.93418e-10	0.405936	7.14671e-12
C17 Sphingosine	POS	E. coli BSI_vs_HC	1.5453	0.248641	2.29594e-07	0.355179	3.47309e-08
Caffeine	POS	E. coli BSI_vs_HC	5.9051	0.0310808	8.42807e-09	0.0188023	8.36915e-10
Cefoperazone	NEG	E. coli BSI_vs_HC	1.2003	21.4526	0.0386401	2.34637	0.0717814
Chlorogenic acid	NEG	E. coli BSI_vs_HC	1.1003	0.611381	3.83713e-07	0.548719	4.52931e-07
Cinchophen	POS	E. coli BSI_vs_HC	1.0607	0.129525	0.00363529	0.478437	0.000219652
Citrulline	POS	E. coli BSI_vs_HC	1.1547	0.617919	5.26485e-05	0.476401	0.000187522
DG 24:2	POS	E. coli BSI_vs_HC	1.6015	0.357759	5.19116e-06	0.377453	0.000147032
DG 29:4	POS	E. coli BSI_vs_HC	1.3842	0.35499	9.60353e-12	0.39262	3.21856e-12
DG 33:4	POS	E. coli BSI_vs_HC	2.2295	0.244106	8.34874e-12	0.221253	4.03676e-11
DL-2-Aminooctanoic acid	NEG	E. coli BSI_vs_HC	2.6745	0.355193	1.36709e-08	0.210263	1.90264e-08
Dehydroacetic acid	NEG	E. coli BSI_vs_HC	2.3922	0.349543	0.00050034	0.251204	0.000206934
Desaminotyrosine	NEG	E. coli BSI_vs_HC	2.7647	0.151102	2.3146e-05	0.205824	5.29488e-06
Dihydrothymine	POS	E. coli BSI_vs_HC	1.9086	5.80864	0.000373765	3.46666	0.00145233
Dioxypyramidon	POS	E. coli BSI_vs_HC	1.1612	7.5139	0.00549397	2.37622	0.00955947
Disperse orange 3	NEG	E. coli BSI_vs_HC	1.094	0.601724	0.000215986	0.562449	0.00517959
Docosahexaenoic acid methyl ester	POS	E. coli BSI_vs_HC	1.1775	0.502645	0.000288001	0.448504	8.33145e-05
Edaravone	POS	E. coli BSI_vs_HC	2.0227	28.8004	0.000205301	3.87905	0.000280477
Ethanediamide, N-(2-ethoxyphenyl)-N'-(2-ethylphenyl)-	POS	E. coli BSI_vs_HC	1.7983	0.58683	0.000303609	0.306397	0.00590613
Ethyl chrysanthemate	NEG	E. coli BSI_vs_HC	1.141	0.466289	0.000411831	0.51661	0.000984039
FA 13:1	NEG	E. coli BSI_vs_HC	1.1558	0.520971	0.000306798	0.506865	0.000845545
FAHFA 2:0/22:0	NEG	E. coli BSI_vs_HC	3.0051	0.19045	5.81932e-12	0.184679	7.89196e-14
FAHFA 9:0/18:3	NEG	E. coli BSI_vs_HC	2.0581	0.291846	5.4587e-10	0.320652	1.37499e-09
Fipronil sulfone	NEG	E. coli BSI_vs_HC	1.2432	0.448763	5.49072e-07	0.484737	1.00231e-06
Fluconazole	POS	E. coli BSI_vs_HC	1.4194	5.99686	0.000451512	2.42879	0.0748856
Flurandrenolide	POS	E. coli BSI_vs_HC	2.2113	2.95969	0.000682941	4.16648	0.00128825
Furosemide	NEG	E. coli BSI_vs_HC	1.7607	90.9949	0.0231944	2.53403	0.10478
Galactitol	NEG	E. coli BSI_vs_HC	1.5082	8.11533	0.00998159	2.13403	0.0439701
Gentian violet	POS	E. coli BSI_vs_HC	1.2865	2.39946	8.06222e-05	2.48743	0.000462827
Gingerol	POS	E. coli BSI_vs_HC	1.081	0.549412	2.55843e-06	0.47372	9.52688e-05
Gluconic acid	NEG	E. coli BSI_vs_HC	2.6647	17.7549	1.13933e-07	4.10848	8.57067e-05
Glutaminylleucyllysine	POS	E. coli BSI_vs_HC	2.0401	2.62036	0.00194346	3.71528	0.00336304
Glycoursodeoxycholic acid	NEG	E. coli BSI_vs_HC	1.9079	0.50379	0.00218026	0.341077	0.00501801
Guanidinosuccinic acid	POS	E. coli BSI_vs_HC	1.647	6.66187	5.52902e-06	2.99763	0.000142059
HRH	POS	E. coli BSI_vs_HC	1.0906	3.59709	3.52822e-05	2.04132	0.000130198
Hematoporphyrin	POS	E. coli BSI_vs_HC	1.8748	11.6785	0.000411254	3.3683	0.00079525
HexCer 13:1	NEG	E. coli BSI_vs_HC	3.2542	0.170302	7.06258e-09	0.151877	3.21668e-11
Hexadecanedioic acid	NEG	E. coli BSI_vs_HC	1.0897	2.45081	0.00278128	1.83191	0.00571799
Hexanoylglycine	NEG	E. coli BSI_vs_HC	1.6193	5.27897	0.000286868	2.42785	0.00313014
Hexylresorcinol	NEG	E. coli BSI_vs_HC	2.094	0.352243	8.30962e-11	0.311538	4.65764e-07
Hippuric acid	NEG	E. coli BSI_vs_HC	1.4666	0.569502	0.0109819	0.391679	0.0142184
Homosildenafil	POS	E. coli BSI_vs_HC	1.1598	3.12747	0.00161111	2.14415	0.00218076
Homovanillic acid	NEG	E. coli BSI_vs_HC	1.7199	2.58569	1.15907e-06	2.47473	7.6416e-05
Homovanillic acid sulfate	NEG	E. coli BSI_vs_HC	3.4045	18.4764	1.79574e-09	6.60033	1.02539e-06
Hydrocinnamic acid	NEG	E. coli BSI_vs_HC	3.5968	0.0976007	1.31456e-08	0.128594	4.8045e-07
Hydroxyphenyllactic acid	NEG	E. coli BSI_vs_HC	1.2268	2.29405	7.40072e-08	1.98221	3.43574e-05
Hypoxanthine	POS	E. coli BSI_vs_HC	1.6107	0.605643	0.000965643	0.359955	0.00758666
Ibuprofen metabolite B	NEG	E. coli BSI_vs_HC	1.9921	39.4999	0.0362839	2.75759	0.0914625
Ilicicolin B	NEG	E. coli BSI_vs_HC	1.2383	0.56453	0.000144749	0.496872	0.000533578
Indole-3-methyl acetate	NEG	E. coli BSI_vs_HC	4.3355	0.563197	1.61116e-05	0.081755	8.4122e-06
Indoleacetic acid	POS	E. coli BSI_vs_HC	1.3513	0.459392	2.51817e-08	0.392536	2.65614e-05
Isoleucyl-Isoleucine	NEG	E. coli BSI_vs_HC	2.0535	0.381812	3.74824e-08	0.327723	3.20066e-06
Isopropyl beta-D-glucopyranoside	POS	E. coli BSI_vs_HC	1.5477	2.10648	0.0111829	2.77417	0.00531449
Kynurenic acid	NEG	E. coli BSI_vs_HC	1.7453	4.30609	3.22384e-05	2.68482	0.000559891
L-Glutamine	POS	E. coli BSI_vs_HC	1.2104	0.515795	9.24825e-09	0.409092	4.95766e-07
L-Histidine	POS	E. coli BSI_vs_HC	1.0146	0.547724	4.23181e-09	0.491389	2.53594e-07
L-Proline	POS	E. coli BSI_vs_HC	1.1721	0.506503	0.000142894	0.434311	0.00013376
L-Threonine	POS	E. coli BSI_vs_HC	1.4894	0.482176	1.26925e-07	0.355717	5.68306e-08
L-Tryptophan	NEG	E. coli BSI_vs_HC	1.5571	0.541861	8.51188e-07	0.435026	6.89111e-06
LPC 15:0-SN1	POS	E. coli BSI_vs_HC	2.9111	0.216091	1.67886e-12	0.143657	2.04772e-12
LPC 17:0-SN1	POS	E. coli BSI_vs_HC	2.7103	0.263439	2.05141e-09	0.161204	1.67945e-09
LPC 18:3-SN1	POS	E. coli BSI_vs_HC	1.9424	0.305454	2.48954e-09	0.27484	4.46145e-08
LPC 19:0-SN1	POS	E. coli BSI_vs_HC	2.253	0.196076	9.97368e-11	0.217791	7.60349e-13
LPC 20:1-SN1	POS	E. coli BSI_vs_HC	1.5663	0.595856	0.000930275	0.338786	0.000617984
LPC 20:2-SN1	POS	E. coli BSI_vs_HC	1.9085	0.419412	8.93147e-07	0.290133	2.00628e-06
LPC 20:3-SN1	POS	E. coli BSI_vs_HC	1.7042	0.453052	2.3795e-07	0.341901	2.28645e-06
LPC 20:4-SN1	POS	E. coli BSI_vs_HC	1.6658	0.398961	3.97265e-09	0.338344	1.13755e-07
LPC 20:5-SN1	POS	E. coli BSI_vs_HC	1.8183	0.40381	6.41748e-07	0.301592	4.9378e-07
LPC 22:4-SN1	POS	E. coli BSI_vs_HC	1.6658	0.45383	2.70198e-06	0.350584	1.08193e-05
LPC 22:6-SN1	POS	E. coli BSI_vs_HC	1.5931	0.417073	9.80553e-09	0.340035	1.54959e-07
LPC 22:6-SN2	POS	E. coli BSI_vs_HC	1.662	0.394115	3.11823e-09	0.319669	1.87133e-08
LPC O-24:0	POS	E. coli BSI_vs_HC	1.0154	0.508714	1.53711e-09	0.498798	1.90675e-09
LPE 18:2	POS	E. coli BSI_vs_HC	2.7059	0.216535	2.99262e-12	0.156471	7.72749e-12
LPE 18:3	NEG	E. coli BSI_vs_HC	2.742	0.258428	9.10759e-08	0.20996	2.70647e-09
LPE 20:3	NEG	E. coli BSI_vs_HC	1.9115	0.465037	2.14907e-05	0.347563	2.78129e-05
LPE 20:4	NEG	E. coli BSI_vs_HC	1.9148	0.417679	6.16129e-08	0.333442	1.17345e-07
LPE 20:5	NEG	E. coli BSI_vs_HC	1.7763	0.491733	5.10116e-05	0.359159	1.4221e-05
LPE 22:4	NEG	E. coli BSI_vs_HC	1.5072	0.390445	5.02701e-06	0.433619	9.44394e-07
LPE 22:5	NEG	E. coli BSI_vs_HC	1.3255	0.525313	0.000238795	0.464606	0.000238957
LPE 22:6	NEG	E. coli BSI_vs_HC	1.7101	0.472814	1.2522e-06	0.353724	1.12976e-06
LPE O-18:0	NEG	E. coli BSI_vs_HC	1.4706	0.492713	1.51439e-06	0.432131	1.24335e-07
LPE O-18:1	NEG	E. coli BSI_vs_HC	1.8402	0.599143	0.00013883	0.371581	0.00012382
LPE O-18:2	NEG	E. coli BSI_vs_HC	1.5057	0.620043	0.000149712	0.436244	0.0004887
Lauroylcarnitine	POS	E. coli BSI_vs_HC	1.5329	0.335928	1.11174e-05	0.348041	5.2877e-06
Lethidrone	POS	E. coli BSI_vs_HC	2.8364	0.125545	1.5913e-10	0.147548	8.87204e-14
Leucomalachite green	POS	E. coli BSI_vs_HC	1.3338	0.418151	1.38841e-09	0.411835	3.10056e-10
Leucyl-leucine	POS	E. coli BSI_vs_HC	2.2096	0.311155	3.94698e-10	0.243781	2.87755e-09
Leucylproline	POS	E. coli BSI_vs_HC	1.0724	2.47027	0.000277751	2.13358	0.00207308
Lithocholic acid glycine conjugate	NEG	E. coli BSI_vs_HC	1.3984	0.329756	0.00208176	0.478235	0.00122713
Lyso-PAF c-18	POS	E. coli BSI_vs_HC	2.1948	0.389982	1.15078e-06	0.234596	1.2443e-06
Lysylasparagyllysine	POS	E. coli BSI_vs_HC	1.5319	3.19717	0.0390286	2.57501	0.0382795
MDMA Methylene homolog	POS	E. coli BSI_vs_HC	1.5647	0.342319	0.00075917	0.334565	0.000540756
Methyl 3,4,5-trihydroxycyclohexene-1-carboxylate	POS	E. coli BSI_vs_HC	1.2722	3.98964	0.000234761	2.06122	0.0305235
Methyl N-{[(2R)-1-(methoxyacetyl)-4-(phenylcarbamoyl)-2-piperazinyl]carbonyl}-O-methyl-L-tyrosinate	POS	E. coli BSI_vs_HC	1.0385	2.4791	6.73154e-05	1.94596	0.000397157
Methyl alpha-eleostearate	POS	E. coli BSI_vs_HC	1.4327	0.499993	0.000441331	0.381757	0.000189513
Methyl gallate	NEG	E. coli BSI_vs_HC	1.7966	0.456395	0.00111128	0.357392	0.00398368
Metronidazole	POS	E. coli BSI_vs_HC	2.0141	19.4934	6.4706e-05	0.263961	0.000102662
Misoprostol acid	NEG	E. coli BSI_vs_HC	1.1944	3.0878	0.000192487	1.97525	0.0011484
Modiolide A	POS	E. coli BSI_vs_HC	2.1477	0.455266	0.000172816	0.207361	2.54723e-05
Montelukast	POS	E. coli BSI_vs_HC	1.1545	0.233595	1.79572e-06	0.459988	2.57352e-07
Moxifloxacin	POS	E. coli BSI_vs_HC	1.0082	24.4995	0.0189177	1.83128	0.0894985
Myristoylcarnitine	POS	E. coli BSI_vs_HC	1.2935	0.414657	4.81621e-06	0.411666	1.62435e-05
N'2-[3-(trifluoromethyl)benzoyl]-5-(trifluoromethyl)pyridine-2-carbohydrazonamide	NEG	E. coli BSI_vs_HC	1.0639	0.618077	3.91613e-07	0.561314	9.3334e-07
N-(2-Hydroxyethyl)dodecanamide	POS	E. coli BSI_vs_HC	1.128	0.458849	1.2377e-05	0.438698	5.54515e-07
N-(2-methyl-5-nitrophenyl)-N-(methylsulfonyl)methanesulfonamide	NEG	E. coli BSI_vs_HC	1.6954	0.394036	2.46917e-05	0.396892	2.24258e-05
N-(4-cyano-1-phenyl-1H-pyrazol-5-yl)-2-(4-methylpiperazino)acetamide	POS	E. coli BSI_vs_HC	1.6303	1.79787	0.000666215	3.06452	0.000757603
N-Acetyl-L-phenylalanine	NEG	E. coli BSI_vs_HC	1.6123	2.81849	4.02692e-11	2.54984	2.09454e-06
N-Acetylgalactosamine 4-sulphate	NEG	E. coli BSI_vs_HC	1.2297	2.23369	2.89713e-07	2.00324	5.91531e-05
N-Arachidonoyl-L-Serine	POS	E. coli BSI_vs_HC	1.0284	0.508542	0.000119503	0.510532	7.55263e-05
N-Desmethylaminopyrine	POS	E. coli BSI_vs_HC	3.7045	269.072	0.000285535	14.8463	0.000496309
N-Desmethylvenlafaxine	POS	E. coli BSI_vs_HC	2.1442	0.140491	1.93583e-08	0.220988	1.16473e-11
N-Fructosyl pyroglutamate	NEG	E. coli BSI_vs_HC	1.6697	2.95529	2.84573e-08	2.52541	2.82062e-06
N-Methylhernagine	POS	E. coli BSI_vs_HC	1.2366	0.500258	1.54334e-09	0.438083	3.99908e-06
N-Methylisoleucine	POS	E. coli BSI_vs_HC	1.246	0.477937	3.93299e-08	0.443664	3.19206e-05
N-Methyltyramine sulfate	NEG	E. coli BSI_vs_HC	1.1075	0.610494	4.08749e-07	0.548125	6.81434e-07
N-[1-(4-chlorophenyl)-5-propyl-1H-pyrazol-4-yl]-N'-(4-fluorophenyl)urea	POS	E. coli BSI_vs_HC	1.0527	76.364	0.0124499	2.17642	0.00311567
N2,N2-Dimethylguanosine	POS	E. coli BSI_vs_HC	1.5591	3.45446	1.67675e-10	2.70711	3.51586e-07
N2-gamma-Glutamylglutamine	POS	E. coli BSI_vs_HC	1.4624	0.493324	6.49976e-07	0.355661	8.3385e-06
N6-Carbamoyl-L-threonyladenosine	POS	E. coli BSI_vs_HC	1.4997	3.28809	8.08843e-10	2.68702	1.61462e-06
N6-Succinyl Adenosine	NEG	E. coli BSI_vs_HC	1.8446	3.57506	5.92631e-11	2.81365	7.38129e-08
NAE 21:2	POS	E. coli BSI_vs_HC	1.3158	0.192798	0.000159376	0.426091	2.37183e-05
NNEI 2'-indazole isomer	POS	E. coli BSI_vs_HC	1.0242	2.00669	0.00571259	1.9229	0.0115499
NP-007118	NEG	E. coli BSI_vs_HC	1.446	4.74454	0.000323481	2.16302	0.00512245
NP-008521	POS	E. coli BSI_vs_HC	1.1581	0.615093	0.0159642	0.421143	0.0183744
NP-009911	NEG	E. coli BSI_vs_HC	1.2451	2.53093	1.0812e-06	1.9799	0.000663533
NP-015226	POS	E. coli BSI_vs_HC	2.0291	0.130649	5.16786e-07	0.269984	1.1477e-06
NP-015468	NEG	E. coli BSI_vs_HC	1.3495	2.95606	0.000371807	2.25369	0.000557976
NP-015864	NEG	E. coli BSI_vs_HC	1.0799	0.26004	0.00265446	0.535149	0.00248502
NP-018661	NEG	E. coli BSI_vs_HC	1.3542	2.0421	0.000145102	2.10849	0.000985287
NP-019491	POS	E. coli BSI_vs_HC	1.2114	0.478164	1.07027e-05	0.407599	7.70076e-06
NP-019848	POS	E. coli BSI_vs_HC	1.6249	0.390804	7.93878e-09	0.326972	3.55585e-08
NP-020078	NEG	E. coli BSI_vs_HC	2.3788	0.443593	0.00128894	0.244915	0.0004361
NP-020205	NEG	E. coli BSI_vs_HC	2.0081	0.423731	5.37961e-05	0.297396	0.000118054
NP-020825	POS	E. coli BSI_vs_HC	1.3928	5.37651	0.000225852	2.41118	0.0021481
NP-020915	POS	E. coli BSI_vs_HC	1.4864	0.410516	4.31258e-08	0.358662	1.6534e-08
NP-021698	NEG	E. coli BSI_vs_HC	2.2211	8.80134	2.77194e-07	3.51959	4.08687e-06
NP-021797	POS	E. coli BSI_vs_HC	1.6328	0.409827	2.27899e-06	0.312214	8.43537e-05
NP-022068	NEG	E. coli BSI_vs_HC	1.0598	2.5591	0.00141448	1.6477	0.0643776
Nikethamide 1-oxide	POS	E. coli BSI_vs_HC	1.5969	0.388175	8.15259e-11	0.342194	1.13232e-07
Normorphine	POS	E. coli BSI_vs_HC	1.117	0.291149	0.0019735	0.465971	0.000133681
Noroxycodone-d3	POS	E. coli BSI_vs_HC	1.1351	2.16133	0.003924	2.03777	0.00535497
O-Demethylmetoprolol	POS	E. coli BSI_vs_HC	1.8341	59.3259	0.00958024	2.91892	0.060809
O-Palmitoylcarnitine	POS	E. coli BSI_vs_HC	1.6912	0.355514	1.673e-08	0.318715	3.38115e-08
Olanzapine	POS	E. coli BSI_vs_HC	1.0884	0.613979	1.18201e-06	0.48637	7.1839e-07
Oleoylethanolamide	POS	E. coli BSI_vs_HC	2.5328	0.144198	4.80185e-09	0.181254	7.34554e-10
Oxymetazoline	NEG	E. coli BSI_vs_HC	1.4242	5.21939	0.00302555	2.17487	0.0151745
Oxyphenonium	POS	E. coli BSI_vs_HC	1.7795	0.258651	9.14836e-12	0.301906	2.33811e-10
PC O-16:0	POS	E. coli BSI_vs_HC	2.5252	0.249925	6.54651e-12	0.183754	4.03267e-12
PC O-20:4	POS	E. coli BSI_vs_HC	1.6159	0.413888	5.62509e-09	0.345901	9.3896e-08
PEG n5	POS	E. coli BSI_vs_HC	1.9984	2.58935	0.0057234	3.70116	0.0049124
PEG n6	POS	E. coli BSI_vs_HC	2.1512	2.59246	0.00351682	4.0371	0.00296965
PEG n7	POS	E. coli BSI_vs_HC	2.1913	2.79676	0.00154964	4.12324	0.0019588
PPG n5	POS	E. coli BSI_vs_HC	1.6089	2.93539	0.0169411	2.80055	0.00967259
PPG n6	POS	E. coli BSI_vs_HC	1.5319	3.19717	0.0390286	2.57371	0.0384223
PPG n7	POS	E. coli BSI_vs_HC	1.5445	3.20066	0.0480176	2.56046	0.0505783
Panthenol	NEG	E. coli BSI_vs_HC	1.0626	0.664881	0.00400672	0.575524	0.0158958
Pantoprazole	POS	E. coli BSI_vs_HC	2.1723	351.433	0.00767454	4.77648	0.0456131
Paracetamol sulfate	NEG	E. coli BSI_vs_HC	3.6933	162.203	4.58119e-05	7.27021	0.00403957
Paraxanthine	POS	E. coli BSI_vs_HC	3.8542	0.0567754	1.50386e-06	0.0776452	2.28295e-07
Pentachlorophenol	NEG	E. coli BSI_vs_HC	3.8873	0.23907	2.32109e-07	0.102655	1.07472e-07
Perillic acid	NEG	E. coli BSI_vs_HC	2.1408	0.359738	3.12874e-09	0.287928	2.59138e-07
Phenacetin	POS	E. coli BSI_vs_HC	1.346	6.01651	0.0117436	2.29935	0.0475763
Phenobarbital	NEG	E. coli BSI_vs_HC	1.6163	41.6025	0.0124362	2.56407	0.0423826
Phenylacetylglutamine	NEG	E. coli BSI_vs_HC	1.893	4.86786	0.000494125	2.93974	0.00134019
Phenylalanylalanine	NEG	E. coli BSI_vs_HC	1.2996	3.22187	1.89376e-05	2.07468	0.00141178
Phenyllactic acid	NEG	E. coli BSI_vs_HC	1.4718	2.67216	2.79277e-08	2.3453	8.22272e-05
Phosphorylcholine	POS	E. coli BSI_vs_HC	2.4331	0.266373	4.77945e-11	0.199558	2.32224e-12
Piperine	POS	E. coli BSI_vs_HC	5.4995	0.0757803	4.2308e-11	0.0217615	9.01105e-13
Progesterone	POS	E. coli BSI_vs_HC	1.0873	0.252292	0.000853741	0.437116	7.65783e-06
Propylparaben	NEG	E. coli BSI_vs_HC	1.661	24.0584	0.000361483	2.71142	0.00164914
Pseudouridine	NEG	E. coli BSI_vs_HC	1.4063	2.46677	1.46562e-11	2.22172	6.2558e-08
Pyroglutamic acid	POS	E. coli BSI_vs_HC	1.6181	5.81081	0.00153421	2.84484	0.00685766
R(-)-Apocodeine	POS	E. coli BSI_vs_HC	1.1961	2.41571	6.98631e-06	2.15619	0.000611904
Raffinose	NEG	E. coli BSI_vs_HC	1.1632	2.17773	0.00287796	1.92472	0.0110842
Rhamnose	POS	E. coli BSI_vs_HC	2.3548	0.306699	1.41082e-10	0.209676	8.67998e-08
Salsolinol	NEG	E. coli BSI_vs_HC	1.529	6.6442	0.00098353	2.62495	0.000603611
Serotonin O-sulfate	NEG	E. coli BSI_vs_HC	2.0389	0.472225	0.000386282	0.31642	0.000337079
Sphingosine 1-phosphate	POS	E. coli BSI_vs_HC	1.4335	0.447658	8.90668e-09	0.378999	2.21137e-08
Stearoyl-carnitine	POS	E. coli BSI_vs_HC	1.9314	0.359166	1.18782e-07	0.271721	2.14916e-07
Syringic acid	NEG	E. coli BSI_vs_HC	1.8277	4.51009	4.63052e-06	2.60469	0.000481341
Tetradecanedioic acid	NEG	E. coli BSI_vs_HC	1.8557	0.372065	4.64485e-08	0.36729	9.13623e-08
Tetranor-12R-HETE	NEG	E. coli BSI_vs_HC	3.9463	0.124605	1.81738e-10	0.107554	1.17385e-14
Theobromine	POS	E. coli BSI_vs_HC	3.956	0.050704	4.24907e-08	0.0685851	1.9911e-09
Tramadol	POS	E. coli BSI_vs_HC	1.3662	208.8	0.0353978	2.72233	0.0180516
Tridecanoic acid	NEG	E. coli BSI_vs_HC	1.5172	0.432375	5.72818e-17	0.430809	8.47201e-12
Trifolin	NEG	E. coli BSI_vs_HC	1.1555	5.62138	0.0052536	2.00113	0.00764798
Trimethoprim	POS	E. coli BSI_vs_HC	1.0872	0.556724	3.51467e-08	0.508857	0.0531653
Tris(2-butoxyethyl) phosphate	POS	E. coli BSI_vs_HC	1.0407	0.176264	0.000110701	0.500398	4.95895e-05
Tropatepine	POS	E. coli BSI_vs_HC	1.1104	0.541038	2.67752e-06	0.501822	6.85053e-06
Tryptamine	NEG	E. coli BSI_vs_HC	1.6251	0.532541	7.65794e-07	0.420847	1.13333e-05
Urocanic acid	POS	E. coli BSI_vs_HC	1.0673	0.4742	2.15945e-05	0.455409	2.27369e-05
Vanillic acid	NEG	E. coli BSI_vs_HC	1.4879	4.03866	0.00147382	2.27774	0.00358864
XANTHOPTERIN	NEG	E. coli BSI_vs_HC	3.3528	8.68701	4.2426e-15	6.96132	1.40689e-13
Xanthosine	NEG	E. coli BSI_vs_HC	1.2822	2.60292	9.86554e-05	2.09351	0.00129608
[2-Oxo-2-(pyridin-3-ylamino)ethoxy]acetic acid	NEG	E. coli BSI_vs_HC	1.0893	2.80318	0.00145265	1.76062	0.0327601
[2-hydroxy-3-[(9Z,12Z)-octadeca-9,12-dienoxy]propyl] 2-(trimethylazaniumyl)ethyl phosphate	POS	E. coli BSI_vs_HC	2.222	0.296845	1.72044e-09	0.224298	1.30801e-10
[2-hydroxy-3-[(Z)-octadec-9-enoxy]propyl] 2-(trimethylazaniumyl)ethyl phosphate	POS	E. coli BSI_vs_HC	1.8975	0.431175	2.25691e-06	0.288326	5.97121e-06
[3-[(Z)-hexadec-9-enoxy]-2-hydroxypropyl] 2-(trimethylazaniumyl)ethyl phosphate	POS	E. coli BSI_vs_HC	2.8288	0.244272	4.2721e-10	0.15577	7.71415e-10
[3-[2-Aminoethoxy(hydroxy)phosphoryl]oxy-2-hydroxypropyl] hexadecanoate	NEG	E. coli BSI_vs_HC	1.0165	0.659022	0.00600459	0.545119	0.00552664
[3-[2-aminoethoxy(hydroxy)phosphoryl]oxy-2-hydroxypropyl] (Z)-hexadec-9-enoate	NEG	E. coli BSI_vs_HC	1.9613	0.304033	4.75705e-07	0.331718	4.78294e-08
beta-D-Glucopyranuronic acid	NEG	E. coli BSI_vs_HC	2.5879	6.94574	4.14628e-10	4.37432	2.45488e-09
ethyl 2-(4-chloroanilino)-3,3,3-trifluoro-2-[(2-furylcarbonyl)amino]propanoate	NEG	E. coli BSI_vs_HC	2.0286	3.92508	1.1234e-07	3.24318	1.3356e-07
m-Methylhippuric acid	NEG	E. coli BSI_vs_HC	1.7571	4.1927	1.61268e-06	2.95559	1.77647e-05
manidipine	POS	E. coli BSI_vs_HC	1.3226	5.26436	0.000477353	2.42001	0.00286571
morphine-d3	POS	E. coli BSI_vs_HC	1.5866	18.5099	0.00134658	3.22586	0.000390741
ortho-Hydroxyphenylacetic acid	NEG	E. coli BSI_vs_HC	1.557	3.82209	7.92369e-06	2.64957	1.6457e-05
p-Hydroxyphenylacetic acid	NEG	E. coli BSI_vs_HC	1.9069	4.52673	2.93133e-07	3.13916	5.13919e-06
tropinone	POS	E. coli BSI_vs_HC	1.033	10.862	0.0215875	1.9747	0.0156777
{3-methyl-5-(5-methylisoxazol-3-yl)-1-[3-(trifluoromethyl)phenyl]-1H-pyrazol-4-yl}(morpholino)methanone	POS	E. coli BSI_vs_HC	1.4577	15.0519	0.00171914	2.36829	0.0297418
(+-)-3-Hydroxynonanoic acid	NEG	E. coli BSI_vs_NegBC	2.3817	7.10898	7.61196e-06	3.14057	3.88797e-05
(+-)11(12)-EET	NEG	E. coli BSI_vs_NegBC	2.6142	11.3301	0.000376281	3.71315	0.000617005
(+-)12(13)-DiHOME	NEG	E. coli BSI_vs_NegBC	1.1972	1.89901	0.00522049	1.98915	0.0134484
(+-)13-HODE	NEG	E. coli BSI_vs_NegBC	1.0111	1.72114	0.0324927	1.47646	0.210708
(+-)9(10)-DiHOME	NEG	E. coli BSI_vs_NegBC	4.2162	20.6225	2.40338e-05	7.01002	0.000384556
(+/-)12(13)-DiHOME	NEG	E. coli BSI_vs_NegBC	4.3812	19.4591	2.2613e-05	8.96219	0.000149426
(15Z)-9,12,13-Trihydroxy-15-octadecenoic acid	NEG	E. coli BSI_vs_NegBC	1.9064	4.50681	1.10755e-05	2.27529	0.000144207
(2R)-2-[(2R,5S)-5-[(2S)-2-Hydroxybutyl]oxolan-2-YL]propanoic acid	POS	E. coli BSI_vs_NegBC	2.1199	4.92235	3.12989e-06	3.17487	1.10197e-05
(2R,3S)-2-acetamido-3-methylpentanoic acid	NEG	E. coli BSI_vs_NegBC	1.0033	1.92426	0.00101709	1.71942	0.00222648
(3S)-N-Phenyl-3-[5-(trifluoromethyl)-1H-benzimidazol-2-yl]-1-pyrrolidinecarboxamide	POS	E. coli BSI_vs_NegBC	1.3363	0.229695	0.00512232	0.61036	0.0678227
(9Z,11E,13S,15Z)-13-Hydroxyoctadeca-9,11,15-trienoic acid	NEG	E. coli BSI_vs_NegBC	1.6539	2.47101	5.86171e-05	2.16927	0.00178564
(E)-2-(4,8-dimethylnona-3,7-dien-1-yl)-5-hydroxy-2,7-dimethyl-2H-chromene-8-carbaldehyde	NEG	E. coli BSI_vs_NegBC	1.5978	0.42064	0.0065569	0.436314	0.0146282
(R)-3-Hydroxy-tetradecanoic acid	NEG	E. coli BSI_vs_NegBC	1.3435	2.12321	4.11766e-05	1.92549	0.00117199
(S)-tert-Butyl (1-amino-4-methyl-1-oxopentan-2-yl)carbamate	POS	E. coli BSI_vs_NegBC	1.4028	3.24448	0.00217189	1.91415	0.0135479
1-((2S,4S,5R)-4-Hydroxy-5-(hydroxymethyl)tetrahydrofuran-2-yl)pyrimidine-2,4(1H,3H)-dione	NEG	E. coli BSI_vs_NegBC	1.6721	1.98184	0.000139592	2.36435	0.000689233
1-(4-Methoxyphenyl)-N-({(2R,4S,5R)-5-[1-methyl-3-(2-thienyl)-1H-pyrazol-5-yl]-1-azabicyclo[2.2.2]oct-2-yl}methyl)methanamine	POS	E. coli BSI_vs_NegBC	2.1426	10.8411	0.000124615	2.74173	0.00105339
1-(4-fluorophenyl)-2-[2-(methylthio)-4,5-dihydro-1H-imidazol-1-yl]ethan-1-one hydrobromide	POS	E. coli BSI_vs_NegBC	1.9763	0.123613	0.00452532	0.465805	0.0473004
1-Phenyl-1-pentanone	POS	E. coli BSI_vs_NegBC	1.4234	0.19939	0.00577884	0.55475	0.0448893
1-Stearoylglycerol	POS	E. coli BSI_vs_NegBC	1.1662	0.528795	0.000647472	0.462988	0.000294052
10-Hydroxy-2-decenoic acid	NEG	E. coli BSI_vs_NegBC	1.4074	2.52377	0.000553639	2.11455	0.0061531
14(S)-HDHA	NEG	E. coli BSI_vs_NegBC	2.4314	4.99468	0.000347867	3.2719	0.00171241
1H-Imidazole-4-carboxylic acid	POS	E. coli BSI_vs_NegBC	1.0734	0.20815	0.0175181	0.523494	0.0103604
1H-indene-3-carboxamide	POS	E. coli BSI_vs_NegBC	1.3888	1.6877	0.0366131	1.8326	0.100044
2(3H)-Benzothiazolethione	NEG	E. coli BSI_vs_NegBC	4.3298	5.14264	1.2398e-05	8.3491	6.42275e-05
2(3H)-Benzothiazolone	NEG	E. coli BSI_vs_NegBC	2.3183	4.0639	4.08238e-08	3.45294	4.06076e-09
2,2'-Methylenebis(4-methyl-6-tert-butylphenol)	NEG	E. coli BSI_vs_NegBC	6.4016	0.0672761	3.96024e-11	0.0368652	1.57797e-11
2,2-dimethyl-N-(4-sulfamoylphenyl)propanamide	NEG	E. coli BSI_vs_NegBC	1.4936	0.308862	0.0311741	0.440213	0.0773052
2,6-Dimethyl-5-(4-methylphenoxy)pyrimidin-4-ol	POS	E. coli BSI_vs_NegBC	1.3619	1.5231	0.0139679	2.33695	0.0138568
2-(4-Methylphenyl)-5-{(3S)-1-[4-(methylsulfonyl)benzyl]-3-pyrrolidinyl}-1,3,4-oxadiazole	POS	E. coli BSI_vs_NegBC	1.0786	18.0254	0.0358003	2.35814	0.00251617
2-Acetamido-3-(4-acetamidophenyl)prop-2-enoic acid	POS	E. coli BSI_vs_NegBC	1.0407	0.256766	0.0272266	0.504104	0.0162668
2-Amino-4-methylphenol	POS	E. coli BSI_vs_NegBC	1.5559	0.0308157	0.0103531	0.428679	0.0265656
2-Cyclopentylphenol	NEG	E. coli BSI_vs_NegBC	3.2268	0.0562731	0.00454557	0.313199	0.0753199
2-Diethylaminoethanol	POS	E. coli BSI_vs_NegBC	1.1971	0.232084	0.000396037	0.497874	0.000379657
2-Methoxyestradiol	NEG	E. coli BSI_vs_NegBC	1.483	1.8953	0.000559899	2.07939	0.00546931
2-Methyl-4'-(methylthio)-2-morpholinopropiophenone	POS	E. coli BSI_vs_NegBC	1.583	0.120851	0.00837921	0.560191	0.058497
2-Methyl-5-nitro-1H-indole	NEG	E. coli BSI_vs_NegBC	1.2272	0.442763	0.0177584	0.57464	0.0440263
2-Phenyl-5-trifluoromethyl-2H-pyrazol-3-ol	POS	E. coli BSI_vs_NegBC	1.5127	3.44222	0.0146747	2.90756	0.0071231
2-Phenylethyl 3-O-(4-carboxy-3-hydroxy-3-methylbutanoyl)-beta-D-glucopyranoside	NEG	E. coli BSI_vs_NegBC	1.0273	0.394987	0.0209188	0.53451	0.0201445
2-Piperidinone	POS	E. coli BSI_vs_NegBC	1.2081	0.585473	0.00623177	0.472179	0.0129564
2-[2-(1,3-Benzodioxol-5-ylmethylene)hydrazino]-N-(3,4-dimethylphenyl)-2-oxoacetamide	NEG	E. coli BSI_vs_NegBC	2.3777	0.063687	0.00196762	0.323803	0.00541859
3,3',4,4'-Tetrahydroxy-5,5'-diisopropyl-2,2'-dimethylbiphenyl	NEG	E. coli BSI_vs_NegBC	1.6468	2.22357	0.000914409	2.3346	0.00339402
3,4-Dihydroxyphenylacetone	POS	E. coli BSI_vs_NegBC	1.4308	0.246306	0.00202449	0.513012	0.0136468
3,5-Dihydroxydecanoic acid	NEG	E. coli BSI_vs_NegBC	1.2456	3.41315	0.000892409	1.95676	0.00165793
3-({[(7,7-Dimethyl-2-oxobicyclo[2.2.1]hept-1-yl)methyl]sulfonyl}amino)benzenesulfonamide	NEG	E. coli BSI_vs_NegBC	1.256	0.402416	0.0351022	0.558884	0.0989612
3-Methylcrotonylglycine	NEG	E. coli BSI_vs_NegBC	1.2308	2.49653	0.00282111	1.82473	0.0103829
3-[5-(benzylthio)-4-methyl-4H-1,2,4-triazol-3-yl]-5-oct-1-ynylpyridine	POS	E. coli BSI_vs_NegBC	1.2238	3.34083	0.00222649	2.10825	0.00366579
3-tert-Butyl-4-hydroxyanisole	NEG	E. coli BSI_vs_NegBC	1.2933	0.273211	0.0309073	0.719499	0.300741
3-tert-Butyladipic acid	NEG	E. coli BSI_vs_NegBC	2.9276	5.62003	5.047e-07	5.48541	7.55429e-07
4-(4-chlorophenoxy)-1,3-dimethyl-1H-pyrazolo[3,4-b]pyridine-5-carboxamide	POS	E. coli BSI_vs_NegBC	1.7332	0.289375	0.0326815	0.358719	0.0458893
4-(Dimethylamino)benzophenone	POS	E. coli BSI_vs_NegBC	1.9051	2.43198	0.000776926	2.57508	0.00281506
4-Hydroxy-3-(3-methylbut-2-en-1-yl)benzoic acid	NEG	E. coli BSI_vs_NegBC	3.4629	0.0535365	0.00484431	0.287992	0.0785902
4-Octyloxybenzoic acid	NEG	E. coli BSI_vs_NegBC	2.6053	5.12535	6.87271e-08	3.809	3.65425e-07
4-Oxo-4-[(3-oxo-2-decanyl)amino]butanoic acid	POS	E. coli BSI_vs_NegBC	1.3129	3.2329	0.00201618	1.70413	0.0385735
4-[(Dimethylamino)methylidene]-1-phenyl-3-(trifluoromethyl)-4,5-dihydro-1H-pyrazol-5-one	POS	E. coli BSI_vs_NegBC	1.0789	0.382063	0.0333566	0.500017	0.0206695
4-[4-(2'-fluoro[1,1'-biphenyl]-4-yl)-5-methyl-1,3-thiazol-2-yl]morpholine	POS	E. coli BSI_vs_NegBC	1.236	1.58247	0.00730311	2.13708	0.0144508
4-{2-[(3-carboxyacryloyl)amino]-3,4,5,6-tetramethylanilino}-4-oxobut-2-enoic acid	NEG	E. coli BSI_vs_NegBC	1.0672	1.56896	0.00379616	2.1232	0.000956013
5-(2-Hydroxyethyl)-4-methylthiazole	POS	E. coli BSI_vs_NegBC	2.3227	31.5816	0.000794459	3.57731	0.00585016
5-(Trifluoromethyl)picolinimidamide	POS	E. coli BSI_vs_NegBC	1.6429	0.580484	0.00328331	0.427616	0.00795356
5-Fluoro THJ	POS	E. coli BSI_vs_NegBC	3.3339	11.125	4.15886e-08	5.24312	2.92912e-07
5-Hydroxy-7-(4-hydroxy-3-methoxyphenyl)-1-phenyl-3-heptanone	NEG	E. coli BSI_vs_NegBC	1.3919	2.03004	0.00159177	2.10036	0.00260131
5-Hydroxylysine	POS	E. coli BSI_vs_NegBC	1.6434	0.368195	5.08102e-08	0.388818	1.17512e-07
5-Tetradecynoic acid	NEG	E. coli BSI_vs_NegBC	1.2182	1.69491	0.0032851	1.90639	0.0123345
5-[4-(tert-butyl)phenyl]-1-[2-(trifluoromethyl)phenyl]-1H-1,2,3,4-tetraazole	POS	E. coli BSI_vs_NegBC	1.2799	0.464862	0.036983	0.59568	0.138088
6-(2,3-dihydrobenzofuran-5-yl)-1H-pyrimidine-2-thione	NEG	E. coli BSI_vs_NegBC	2.3819	0.180674	1.48093e-06	0.281658	1.71151e-06
6-Ethoxy-2-mercaptobenzothiazole	POS	E. coli BSI_vs_NegBC	2.6535	2.04695	0.00364823	3.10689	0.0173251
6beta-Naltrexol-d3	POS	E. coli BSI_vs_NegBC	1.7521	17.8057	0.00452342	3.19835	0.00569313
8S,15S-Dihydroxy-5Z,9E,11Z,13E-eicosatetraenoic acid	NEG	E. coli BSI_vs_NegBC	1.9336	7.17536	7.1757e-05	2.49703	0.000129752
9-nitro-9E-octadecenoic acid	POS	E. coli BSI_vs_NegBC	1.2021	0.483383	0.001529	0.429743	0.000136918
Aciclovir	NEG	E. coli BSI_vs_NegBC	1.0046	1.66354	0.000845503	1.63166	0.00740801
Adenosine monophosphate	NEG	E. coli BSI_vs_NegBC	4.8526	0.0177659	2.73933e-10	0.0770285	1.04583e-08
Adenosine triphosphate	NEG	E. coli BSI_vs_NegBC	1.0559	0.353821	0.00047071	0.582976	0.0129488
Adipoyl-carnitine	POS	E. coli BSI_vs_NegBC	1.2873	0.624925	0.0129454	0.547162	0.0206412
Antipyrine	POS	E. coli BSI_vs_NegBC	3.5214	1.86826	0.028724	13.8775	0.00583553
Arachidonic acid	NEG	E. coli BSI_vs_NegBC	1.0868	1.88368	0.000480599	1.67646	0.00735023
Aspartylphenylalanine	NEG	E. coli BSI_vs_NegBC	4.5566	7.43632	9.09054e-08	10.4708	7.32611e-08
Azaperol	POS	E. coli BSI_vs_NegBC	1.0679	2.07553	0.000424985	1.75427	0.00684662
Azelaic acid	NEG	E. coli BSI_vs_NegBC	1.2921	3.41449	0.000594326	1.77673	0.00497466
Benzenemethanol, 3-(1H-imidazol-4-ylmethyl)-2-methyl-	NEG	E. coli BSI_vs_NegBC	1.5634	0.0325814	0.02081	0.423449	0.0203882
Benzenesulfonamide	NEG	E. coli BSI_vs_NegBC	1.027	0.41625	0.0121359	0.536088	0.0116497
Benzoic acid + 1O, O-Hex	NEG	E. coli BSI_vs_NegBC	1.0286	1.77337	0.000963224	1.60908	0.0201616
Benzothiazole-2-sulfonic acid	NEG	E. coli BSI_vs_NegBC	2.1098	2.78661	1.12927e-05	2.61865	0.000850087
Betonicine	POS	E. coli BSI_vs_NegBC	1.1804	0.45563	0.0410965	0.481556	0.0532218
Chrysanthemic acid	NEG	E. coli BSI_vs_NegBC	1.0548	1.70268	0.0200084	1.82867	0.0428641
Citric acid	NEG	E. coli BSI_vs_NegBC	1.5356	0.323633	0.00591198	0.464911	0.0220042
Cortisol	NEG	E. coli BSI_vs_NegBC	1.5289	1.9573	0.00027972	2.2047	0.00942815
Cortisone	NEG	E. coli BSI_vs_NegBC	1.5797	2.10431	0.00107412	2.23708	0.00399896
Cotinine N-oxide	POS	E. coli BSI_vs_NegBC	2.0675	0.158836	0.0217924	0.309359	0.0306687
Crotonoside	POS	E. coli BSI_vs_NegBC	4.2387	4.50094	2.5427e-08	8.12498	1.51694e-07
Cyclic AMP	NEG	E. coli BSI_vs_NegBC	3.2975	0.140289	4.38518e-07	0.196952	7.86769e-06
Cyclic GMP	NEG	E. coli BSI_vs_NegBC	1.1049	0.375195	0.000829832	0.508485	0.000350124
Decarbamoylneosaxitoxin	POS	E. coli BSI_vs_NegBC	1.2349	4.64031	0.000844317	2.08696	0.00283226
Deoxyinosine	NEG	E. coli BSI_vs_NegBC	3.0477	5.55074	0.000293431	4.44734	0.00285112
Diethyl phthalic acid	POS	E. coli BSI_vs_NegBC	1.7638	1.75872	0.00354347	2.22403	0.0366749
Diisopropylethylamine	POS	E. coli BSI_vs_NegBC	2.2992	4.00371	5.10252e-11	3.37575	2.76455e-11
Dodecanedioic acid	NEG	E. coli BSI_vs_NegBC	1.3729	2.16932	0.000322962	2.3824	0.000205545
Ectoine	POS	E. coli BSI_vs_NegBC	1.8158	0.366225	0.00230747	0.362812	0.00410859
Ergothioneine	POS	E. coli BSI_vs_NegBC	1.0464	0.478386	0.0160548	0.534377	0.0268907
Esmolol	POS	E. coli BSI_vs_NegBC	1.9027	0.0990807	0.0128433	0.452828	0.0585902
Ethanediamide, N-(2-ethoxyphenyl)-N'-(2-ethylphenyl)-	POS	E. coli BSI_vs_NegBC	7.2094	11.0746	2.61468e-11	46.679	5.41461e-12
Ethyl chrysanthemate	NEG	E. coli BSI_vs_NegBC	1.1508	1.77724	0.000261543	1.77605	0.00383362
Etofylline	POS	E. coli BSI_vs_NegBC	1.9158	0.0138589	0.0208555	0.428323	0.0860325
FA 13:1	NEG	E. coli BSI_vs_NegBC	1.0305	1.82048	0.00175629	1.57212	0.0283206
FA 16:4	NEG	E. coli BSI_vs_NegBC	1.0332	1.7646	0.0021878	1.6357	0.004138
FA 18:4+2O	NEG	E. coli BSI_vs_NegBC	1.1137	2.08361	0.000296321	2.03	0.000470134
FAHFA 20:4/18:1	NEG	E. coli BSI_vs_NegBC	1.3152	2.07908	0.024546	1.77468	0.107057
FAHFA 20:4/20:3	NEG	E. coli BSI_vs_NegBC	1.7545	3.08496	0.000893826	2.30446	0.00652428
FAHFA 20:4/20:4	NEG	E. coli BSI_vs_NegBC	1.1761	1.53267	0.0107296	1.71143	0.0537909
Gentian violet	POS	E. coli BSI_vs_NegBC	1.9001	2.57569	2.2321e-05	3.02925	0.000270613
Glucaric acid	NEG	E. coli BSI_vs_NegBC	2.4563	0.329907	0.000318344	0.220647	0.000138901
Glutaminylleucyllysine	POS	E. coli BSI_vs_NegBC	4.0282	1.75796	3.87334e-06	8.46262	1.55131e-05
Glutamylleucine	POS	E. coli BSI_vs_NegBC	1.5831	2.00109	0.00202593	2.3851	0.00208607
Guanine	POS	E. coli BSI_vs_NegBC	4.7544	5.3418	1.70246e-08	10.5131	6.50735e-08
Guanosine	NEG	E. coli BSI_vs_NegBC	5.3006	7.15955	1.84962e-08	14.0361	4.76529e-08
HRH	POS	E. coli BSI_vs_NegBC	1.3634	3.40093	0.000121601	2.02484	0.00187415
Hexylresorcinol	NEG	E. coli BSI_vs_NegBC	1.1029	1.74793	0.00470667	1.96126	0.00972742
Homosildenafil	POS	E. coli BSI_vs_NegBC	2.1955	3.93061	9.12296e-06	2.95274	9.13618e-05
Hypoxanthine	POS	E. coli BSI_vs_NegBC	2.6796	2.78278	0.000985197	4.12071	0.00242785
Ilicicolin B	NEG	E. coli BSI_vs_NegBC	2.6317	0.24254	2.56219e-10	0.248891	2.18469e-08
Indoleacrylic acid	POS	E. coli BSI_vs_NegBC	1.5978	0.18461	0.00208052	0.440766	0.00549345
Inosine	POS	E. coli BSI_vs_NegBC	4.4189	4.00167	0.000131275	9.86856	0.000926463
Iopromide	POS	E. coli BSI_vs_NegBC	1.567	0.0198736	0.0191443	0.404638	0.0146774
Isoleucyl-Isoleucine	NEG	E. coli BSI_vs_NegBC	2.0889	2.84718	1.02216e-05	3.14806	1.70305e-05
Isopropyl beta-D-glucopyranoside	POS	E. coli BSI_vs_NegBC	3.6913	15.103	2.75852e-08	6.6929	3.47098e-07
Isoquinoline	POS	E. coli BSI_vs_NegBC	1.4084	0.296707	0.00127976	0.470239	0.00232074
L-Arginine	POS	E. coli BSI_vs_NegBC	2.0012	3.42933	1.40082e-05	2.21826	0.000182163
L-Glutamic acid	POS	E. coli BSI_vs_NegBC	1.9486	2.67994	7.61158e-05	2.55879	0.000335296
L-Lysine	POS	E. coli BSI_vs_NegBC	1.5371	2.3701	4.22276e-06	1.96399	0.000109383
L-prolinamide	POS	E. coli BSI_vs_NegBC	2.0748	2.95616	1.21803e-07	2.62807	1.57747e-05
Leucylalanine	POS	E. coli BSI_vs_NegBC	4.4703	7.97946	2.67576e-09	10.3854	1.1412e-08
Lidocaine	POS	E. coli BSI_vs_NegBC	3.8333	0.0332917	0.000273252	0.105758	0.000157421
Lurasidone	POS	E. coli BSI_vs_NegBC	1.3435	3.20594	9.86105e-05	2.05951	0.000732395
Lysylasparagyllysine	POS	E. coli BSI_vs_NegBC	5.344	16.7712	3.28703e-08	14.3155	1.15676e-07
Methyl 4-cyano-5-(tetrahydro-1H-pyrrol-1-yl)-3-(2-thienyl)thiophene-2-carboxylate	POS	E. coli BSI_vs_NegBC	2.5056	0.116477	0.00174645	0.389624	0.046306
Methyl gallate	NEG	E. coli BSI_vs_NegBC	1.4378	1.82113	0.0274486	2.32125	0.03017
Monobutylphthalate	NEG	E. coli BSI_vs_NegBC	3.8304	2.345	1.02691e-05	6.92379	0.000190878
Monoethylglycinexylidide	POS	E. coli BSI_vs_NegBC	2.4633	0.0367272	0.00342305	0.237648	0.00324538
Monomethyl phthalate	NEG	E. coli BSI_vs_NegBC	1.5188	0.385646	0.0236639	0.510182	0.0975917
N-Fructosyl phenylalanine	POS	E. coli BSI_vs_NegBC	1.4758	0.54074	0.00509944	0.369323	0.00142271
N-[1,1'-Biphenyl]-4-ylacetamide	NEG	E. coli BSI_vs_NegBC	2.2035	0.006797	0.0132869	0.225771	0.00499354
N1-[4-(1,3-Oxazol-5-yl)phenyl]cyclopropane-1-carboxamide	POS	E. coli BSI_vs_NegBC	1.0952	2.48228	0.0116146	2.05029	0.00797746
N4-(3-chloro-4-fluorophenyl)-6-methylpyrimidine-2,4-diamine hydrochloride	POS	E. coli BSI_vs_NegBC	1.7179	2.49189	0.000537954	2.14108	0.00402719
NP-002016	POS	E. coli BSI_vs_NegBC	1.3078	0.405681	1.13882e-06	0.445157	2.42313e-07
NP-003960	NEG	E. coli BSI_vs_NegBC	2.1318	0.243445	2.58669e-08	0.319885	9.78247e-08
NP-004036	POS	E. coli BSI_vs_NegBC	1.2789	2.42049	0.000322487	1.91879	0.000762534
NP-006122	NEG	E. coli BSI_vs_NegBC	2.0165	0.0806124	0.00450396	0.484569	0.0614556
NP-008198	NEG	E. coli BSI_vs_NegBC	2.0331	0.114509	0.000476804	0.406981	0.00518352
NP-008993	POS	E. coli BSI_vs_NegBC	3.6356	10.7149	2.61269e-06	5.63939	5.81874e-05
NP-011548	NEG	E. coli BSI_vs_NegBC	1.2123	1.72988	0.000271826	1.73434	0.0173211
NP-016437	NEG	E. coli BSI_vs_NegBC	1.0532	2.06461	0.0163999	1.61058	0.0702584
NP-018716	NEG	E. coli BSI_vs_NegBC	2.1756	5.4208	7.92293e-06	2.94287	2.23963e-05
NP-019374	POS	E. coli BSI_vs_NegBC	1.6699	0.259914	0.0013453	0.422559	0.00268148
NP-020078	NEG	E. coli BSI_vs_NegBC	1.5106	7.19332	0.00549514	2.09926	0.0430396
NP-020521	NEG	E. coli BSI_vs_NegBC	2.3639	12.9512	9.08397e-05	3.1908	0.000142336
Neoandrographolide	POS	E. coli BSI_vs_NegBC	1.1626	2.20978	0.00187987	1.71346	0.0126341
Neocnidilide	POS	E. coli BSI_vs_NegBC	2.0548	0.0897148	0.00173688	0.47042	0.0377041
Noroxycodone-d3	POS	E. coli BSI_vs_NegBC	1.7078	1.62785	0.000439409	2.31968	0.00220846
Olivetolic acid	NEG	E. coli BSI_vs_NegBC	2.5769	0.0970292	0.000758672	0.385186	0.0275224
Ornithine	POS	E. coli BSI_vs_NegBC	1.59	2.48148	0.000763254	1.92351	0.0103492
Oxypurinol	POS	E. coli BSI_vs_NegBC	2.0679	3.18794	9.0359e-05	2.81688	0.000810907
PEG n5	POS	E. coli BSI_vs_NegBC	4.7684	7.53543	2.15519e-07	12.1363	6.95916e-07
PEG n6	POS	E. coli BSI_vs_NegBC	4.5626	2.65453	7.07406e-07	10.9516	2.09872e-06
PPG n5	POS	E. coli BSI_vs_NegBC	4.2305	13.7024	8.85165e-08	7.83531	2.94298e-07
PPG n6	POS	E. coli BSI_vs_NegBC	5.3498	16.7759	3.23754e-08	14.3636	1.14079e-07
PPG n7	POS	E. coli BSI_vs_NegBC	5.565	18.4555	4.36183e-08	15.7529	1.9932e-07
PPG n8	POS	E. coli BSI_vs_NegBC	4.9909	18.1762	1.39398e-06	12.4085	6.26973e-06
Pentanenitrile, 5-(methylsulfinyl)-	POS	E. coli BSI_vs_NegBC	2.3708	2.70025	0.000316044	3.12908	0.0050751
Perillic acid	NEG	E. coli BSI_vs_NegBC	1.4751	2.43793	0.000320239	2.1733	0.00283245
Pioglitazone	POS	E. coli BSI_vs_NegBC	1.0648	87.5589	0.0323086	1.81914	0.0273342
Propylparaben	NEG	E. coli BSI_vs_NegBC	3.6268	72.5594	9.88405e-11	7.69922	1.14082e-06
Rhamnose	POS	E. coli BSI_vs_NegBC	1.5922	1.78392	0.00801257	2.35967	0.0119833
Serotonin O-sulfate	NEG	E. coli BSI_vs_NegBC	2.4219	4.88637	5.04226e-05	3.11389	0.000485038
Sucrose	NEG	E. coli BSI_vs_NegBC	1.9652	0.0507106	0.0054162	0.365393	0.0193637
Sulfuric acid 4-methoxyphenyl ester	NEG	E. coli BSI_vs_NegBC	1.4689	0.398181	0.0139276	0.444086	0.0185676
Syringic acid sulfate	NEG	E. coli BSI_vs_NegBC	1.3546	0.0982219	0.0241731	0.436249	0.0195356
Thyroxine	POS	E. coli BSI_vs_NegBC	1.2016	1.75067	0.000934519	1.80807	0.00263795
Valdecoxib	NEG	E. coli BSI_vs_NegBC	10.664	0.000499255	4.64794e-13	0.00340347	5.18558e-13
Victoria blue B	POS	E. coli BSI_vs_NegBC	1.64	2.25865	0.000124331	2.78284	0.000346818
Xanthine	NEG	E. coli BSI_vs_NegBC	1.9111	2.76366	0.000536217	2.52178	0.00332013
alpha-Linolenic acid	POS	E. coli BSI_vs_NegBC	2.986	8.65245	1.29716e-05	3.79887	0.000294125
cyclo(gly-gly)	POS	E. coli BSI_vs_NegBC	1.1902	0.392372	0.0305502	0.54454	0.0608384
morphine-d3	POS	E. coli BSI_vs_NegBC	1.3374	9.69497	0.0376359	2.69263	0.0157734
p-Methylhippuric acid	NEG	E. coli BSI_vs_NegBC	1.0325	0.214288	0.0469572	0.665004	0.185713
trans-Aconitic acid	POS	E. coli BSI_vs_NegBC	1.5762	0.428711	0.0009625	0.418201	0.000975362
(+-)-2-Hydroxy-4-(methylthio)butanoic acid	NEG	K. pneumoniae BSI_vs_HC	1.9705	6.80413	6.35206e-08	4.04623	1.39291e-10
(-)-CP-47,497	NEG	K. pneumoniae BSI_vs_HC	1.0847	0.374099	0.000941667	0.426982	0.000186751
(2-Hydroxy-3-icosoxypropyl) 2-(trimethylazaniumyl)ethyl phosphate	POS	K. pneumoniae BSI_vs_HC	1.2657	0.373443	2.56586e-09	0.388357	2.35698e-11
(2E)-N-(4-Acetamidobutyl)-3-(4-hydroxy-3-methoxyphenyl)prop-2-enamide	POS	K. pneumoniae BSI_vs_HC	1.1774	3.36358	5.71908e-06	2.60081	5.63769e-08
(2R,3S,4S,5S,6R)-2-[[7-hydroxy-4-[(Z)-5-hydroxy-3-methylpent-3-enyl]-4a,8,8-trimethyl-3-methylidene-2,4,5,6,7,8a-hexahydro-1H-naphthalen-2-yl]oxy]-6-(hydroxymethyl)oxane-3,4,5-triol	NEG	K. pneumoniae BSI_vs_HC	1.2127	0.25843	0.00208121	0.390227	3.77688e-05
(S)-Abscisic acid	NEG	K. pneumoniae BSI_vs_HC	1.7111	0.418343	1.04513e-06	0.274056	4.09219e-08
(S)-tert-Butyl (1-amino-4-methyl-1-oxopentan-2-yl)carbamate	POS	K. pneumoniae BSI_vs_HC	3.2155	0.163775	1.54703e-09	0.0877363	1.45138e-12
1,3,7-Trimethyluric acid	NEG	K. pneumoniae BSI_vs_HC	2.4509	0.0991306	0.000162259	0.170817	2.09351e-05
1,3-Dimethyluric acid	NEG	K. pneumoniae BSI_vs_HC	1.6574	0.24999	0.00696031	0.330804	0.05056
1,4-Benzodioxan, 7-methyl-6-nitro-	POS	K. pneumoniae BSI_vs_HC	1.4888	0.340332	0.00386153	0.35852	0.0268922
1,5-Anhydrosorbitol	NEG	K. pneumoniae BSI_vs_HC	1.6661	0.38469	3.5781e-07	0.292222	6.91982e-06
1,5-Isoquinolinediol	POS	K. pneumoniae BSI_vs_HC	1.9656	6.05561	8.35847e-07	4.48582	1.88914e-05
1-(1-azepanylmethyl)-1,3-dihydro-3-spiro(1,3-dioxolan-2-yl)-2H-indol-2-one	POS	K. pneumoniae BSI_vs_HC	1.138	5.07608	0.00168027	2.3813	0.0015885
1-(2,2-Dimethylpropanoyl)pyrrolidine-2-carboxylic acid	NEG	K. pneumoniae BSI_vs_HC	1.213	7.10368	0.000711761	2.57325	0.000353326
1-(5-{5-[(2S)-1-(1-Acetyl-4-piperidinyl)-2-pyrrolidinyl]-1,2,4-oxadiazol-3-yl}-2-pyridinyl)-4-piperidinecarboxamide	NEG	K. pneumoniae BSI_vs_HC	1.0095	2.63213	0.000978401	1.96592	0.00127898
1-Morpholin-4-yl-3-(4-nitrophenoxy)propan-2-ol	POS	K. pneumoniae BSI_vs_HC	1.4773	0.43555	6.45403e-06	0.353168	1.42094e-05
1-O-Hexadecyl-sn-glycero-3-phosphocholine	POS	K. pneumoniae BSI_vs_HC	3.1881	0.184947	1.61102e-10	0.0895237	1.23435e-11
1-Oleoyl phosphatidylethanolamine	NEG	K. pneumoniae BSI_vs_HC	2.9975	0.121572	1.45801e-12	0.116543	1.9748e-13
1-Palmitoyl-2-oleoylphosphatidylethanolamine	POS	K. pneumoniae BSI_vs_HC	1.2781	0.41031	3.74868e-15	0.380967	1.26459e-09
1-Palmitoylphosphatidylcholine	POS	K. pneumoniae BSI_vs_HC	3.1319	0.166112	5.8518e-13	0.0984956	1.00085e-14
1-Propanaminium, N-(carboxymethyl)-N,N-dimethyl-3-[(1-oxotetradecyl)amino]-, inner salt	POS	K. pneumoniae BSI_vs_HC	1.2793	0.363173	1.53929e-07	0.394455	1.22632e-09
1-Stearoylglycerol	POS	K. pneumoniae BSI_vs_HC	1.0519	0.560209	7.12209e-05	0.485951	0.000538395
10-Hydroxydecanoic acid	NEG	K. pneumoniae BSI_vs_HC	1.2567	0.48114	0.00359229	0.411406	0.00128249
12-Ketodeoxycholic acid	NEG	K. pneumoniae BSI_vs_HC	1.3085	0.405306	0.00144017	0.382485	0.000231732
13-Docosenamide	POS	K. pneumoniae BSI_vs_HC	2.4246	0.183211	2.34422e-06	0.170701	7.605e-09
13-hydroxy-6-(1-hydroxyethyl)-12,14-dimethyl-3-methylidene-15-nonyl-9-(propan-2-yl)-1-oxa-4,7,10-triazacyclopentadecane-2,5,8,11-tetrone	POS	K. pneumoniae BSI_vs_HC	1.5175	0.352321	2.4378e-07	0.323141	5.87787e-08
15-oxo-11Z,13E-eicosadienoic acid	NEG	K. pneumoniae BSI_vs_HC	1.766	0.12641	9.71568e-05	0.273375	4.02994e-08
16-(Hexopyranosyloxy)-7-hydroxy-8,9-epoxypimaran-18-oic acid	NEG	K. pneumoniae BSI_vs_HC	1.5802	0.213592	0.000169389	0.325779	1.39115e-05
17-Hydroxyprogesterone	POS	K. pneumoniae BSI_vs_HC	1.0506	8.63817	0.00474494	2.28918	0.00768564
1H-indene-3-carboxamide	POS	K. pneumoniae BSI_vs_HC	3.4678	0.157313	3.25715e-12	0.0753429	4.40607e-10
2,2'-Methylenebis(4-methyl-6-tert-butylphenol)	NEG	K. pneumoniae BSI_vs_HC	2.8002	0.15058	3.29675e-05	0.119711	2.76776e-05
2,2-dimethyl-N-(4-sulfamoylphenyl)propanamide	NEG	K. pneumoniae BSI_vs_HC	1.9555	45.0626	0.000777031	4.20563	0.0011502
2,3-Dihydroxypropyl dodecanoate	POS	K. pneumoniae BSI_vs_HC	1.6026	0.314617	1.20587e-08	0.332095	1.38981e-09
2,3-Dihydroxypropyl octadeca-9,12-dienoate	POS	K. pneumoniae BSI_vs_HC	2.6658	0.179252	1.57697e-07	0.150587	5.33632e-08
2,3-Dimethylquinoxaline	NEG	K. pneumoniae BSI_vs_HC	1.7411	4.26065	3.3292e-11	3.49485	2.80019e-10
2,4,6-Tribromophenol	NEG	K. pneumoniae BSI_vs_HC	1.2333	0.142577	0.00120798	0.404399	6.31436e-05
2,6-DI-Tert-butylphenol	NEG	K. pneumoniae BSI_vs_HC	1.2663	0.400898	3.16701e-10	0.387526	6.36637e-10
2,6-Dimethyl-5-(4-methylphenoxy)pyrimidin-4-ol	POS	K. pneumoniae BSI_vs_HC	1.7247	5.04103	1.75671e-05	3.58178	0.000155221
2-(1,3-benzodioxol-5-ylmethyl)-1-oxo-3-pyridin-3-yl-1,2,3,4-tetrahydroisoquinoline-4-carboxylic acid	POS	K. pneumoniae BSI_vs_HC	1.3558	9.59043	0.00242456	2.78397	0.0167339
2-Acetamido-3-(4-acetamidophenyl)prop-2-enoic acid	POS	K. pneumoniae BSI_vs_HC	1.0213	6.03177	0.0052364	2.23348	0.00628374
2-Amino-4-methylphenol	POS	K. pneumoniae BSI_vs_HC	1.1641	8.60263	0.010037	2.33891	0.0221995
2-Aminohexanedioic acid	NEG	K. pneumoniae BSI_vs_HC	1.2879	7.70896	0.00268858	2.68016	0.00138273
2-Aminonaphthalene	POS	K. pneumoniae BSI_vs_HC	1.1269	0.494733	3.90743e-08	0.404608	5.73622e-05
2-Cyclopentylphenol	NEG	K. pneumoniae BSI_vs_HC	2.5425	125.598	0.000556103	4.80623	0.0133712
2-Hydroxy-3-(prop-2-en-1-yl)benzoic acid	NEG	K. pneumoniae BSI_vs_HC	2.6162	0.0473577	1.59763e-05	0.149122	1.69272e-09
2-Hydroxycinnamic acid	NEG	K. pneumoniae BSI_vs_HC	1.7719	4.92108	2.45956e-09	3.66246	1.7513e-10
2-Methyl-5-nitro-1H-indole	NEG	K. pneumoniae BSI_vs_HC	1.0132	2.79169	0.000914997	2.14408	0.00953061
2-Pyrrolidinone	POS	K. pneumoniae BSI_vs_HC	1.7376	9.06017	7.04593e-06	3.99853	1.70812e-06
2-[(5-Amino-1,3,4-thiadiazol-2-yl)thio]-N-(8-methyl-8-azabicyclo[3.2.1]oct-3-yl)acetamide	POS	K. pneumoniae BSI_vs_HC	1.2434	4.6769	0.000253631	2.55009	0.00358795
2-[2-(5-bromo-2-pyridyl)diaz-1-enyl]-5-(diethylamino)phenol	NEG	K. pneumoniae BSI_vs_HC	2.8225	21.2137	8.99317e-09	7.21639	5.31406e-06
2-[4-(methylsulfonimidoyl)phenoxy]-5-nitropyridine	POS	K. pneumoniae BSI_vs_HC	1.3327	12.9611	0.000500541	2.6069	0.000200979
2-hydroxybenzaldehyde 1-(4-amino-6-methyl-1,3,5-triazin-2-yl)hydrazone hydrochloride	POS	K. pneumoniae BSI_vs_HC	2.8402	69.5914	0.00352976	10.5838	0.00706259
2-{2-[5-(Ethoxycarbonyl)-2-morpholinoanilino]-2-oxoethoxy}acetic acid	NEG	K. pneumoniae BSI_vs_HC	1.4073	3.65366	1.25707e-08	2.78828	2.32126e-06
3,3',4,4'-Tetrahydroxy-5,5'-diisopropyl-2,2'-dimethylbiphenyl	NEG	K. pneumoniae BSI_vs_HC	1.1307	0.66264	0.00103892	0.394368	0.00106781
3,3-Dimethyl-1-[[9-(methylthio)-5,6-dihydrothieno[3,4-h]quinazolin-2-yl]thio]-2-butanone	NEG	K. pneumoniae BSI_vs_HC	1.0571	5.70047	0.00137802	2.1487	0.00465429
3,5-Di-tert-butyl-4-hydroxybenzaldehyde	POS	K. pneumoniae BSI_vs_HC	1.1137	0.488051	1.64793e-10	0.430647	9.94011e-08
3,5-Dihydroxydecanoic acid	NEG	K. pneumoniae BSI_vs_HC	1.1748	0.293687	0.000658487	0.428142	0.000561403
3-(3,4,5-Trimethoxyphenyl)propanoic acid	POS	K. pneumoniae BSI_vs_HC	1.2407	0.432843	0.00497293	0.445037	0.0289659
3-(4-hydroxy-5-oxo-3-phenyl-2H-furan-2-yl)propanoic acid	POS	K. pneumoniae BSI_vs_HC	1.8557	21.9653	7.48469e-06	4.19601	6.04364e-05
3-(Methoxycarbonylamino)-2,2,3-trimethylbutanoic acid	NEG	K. pneumoniae BSI_vs_HC	1.5314	3.51289	7.5743e-07	3.0352	1.16214e-06
3-({[(7,7-Dimethyl-2-oxobicyclo[2.2.1]hept-1-yl)methyl]sulfonyl}amino)benzenesulfonamide	NEG	K. pneumoniae BSI_vs_HC	3.3694	40.3418	1.4146e-08	11.8837	1.89807e-09
3-Carboxy-4-methyl-5-propyl-2-furanpropionic acid	NEG	K. pneumoniae BSI_vs_HC	1.0256	0.542306	0.0230916	0.520278	0.111626
3-Hydroxy-5,5,8a-trimethyl-3,4,4a,6,7,8-hexahydronaphthalene-2-carboxylic acid	NEG	K. pneumoniae BSI_vs_HC	1.7048	0.52012	7.99287e-05	0.294212	2.22815e-05
3-Hydroxymethylglutaric acid	NEG	K. pneumoniae BSI_vs_HC	1.8546	4.42542	1.49657e-10	4.07342	7.56645e-08
3-Hydroxysuberic acid	NEG	K. pneumoniae BSI_vs_HC	1.6535	4.50195	2.49136e-06	3.83517	5.64056e-05
3-Isobutylhexahydropyrrolo[1,2-a]pyrazine-1,4-dione	POS	K. pneumoniae BSI_vs_HC	1.0715	0.515695	0.000229781	0.435421	0.000974505
3-Methoxyanthranilate	NEG	K. pneumoniae BSI_vs_HC	2.2255	51.7987	0.000343357	5.18728	0.000684078
3-Methylxanthine	POS	K. pneumoniae BSI_vs_HC	1.0906	0.337327	0.0149396	0.472667	0.0241658
3-[3-(Sulfooxy)phenyl]propanoic acid	NEG	K. pneumoniae BSI_vs_HC	1.4452	0.622593	0.0309205	0.334858	0.0136296
3-tert-Butyl-4-hydroxyanisole	NEG	K. pneumoniae BSI_vs_HC	1.221	3.44714	0.00249133	2.39261	0.0137138
4-(4-chlorophenoxy)-1,3-dimethyl-1H-pyrazolo[3,4-b]pyridine-5-carboxamide	POS	K. pneumoniae BSI_vs_HC	1.1314	16.6528	0.0398048	2.52908	0.0538327
4-(5-Cyano-1H-1,2,3-triazol-4-yl)phenyl 3,5-dimethylisoxazole-4-carboxylate	NEG	K. pneumoniae BSI_vs_HC	2.3988	22.6757	0.000114518	7.07119	0.000157021
4-(Dimethylamino)benzophenone	POS	K. pneumoniae BSI_vs_HC	1.0553	0.501737	0.000397772	0.48933	0.0199083
4-Acetamidoantipyrine	POS	K. pneumoniae BSI_vs_HC	1.4887	125.533	0.0266265	2.37006	0.257504
4-Acetamidosalicylic acid	NEG	K. pneumoniae BSI_vs_HC	2.3928	9.10327	1.18054e-08	5.67336	3.26827e-06
4-Aminoantipyrine	POS	K. pneumoniae BSI_vs_HC	1.2671	21.3269	0.0161664	2.16172	0.215495
4-Aminohippuric acid	NEG	K. pneumoniae BSI_vs_HC	1.3646	4.70461	6.22893e-05	2.69363	0.0018066
4-Formylaminoantipyrine	POS	K. pneumoniae BSI_vs_HC	1.3108	98.5098	0.01977	2.19366	0.245707
4-Hydroxy-3-(3-methyl-2-butenyl)acetophenone	POS	K. pneumoniae BSI_vs_HC	1.055	18.364	0.0294221	2.47138	0.0310128
4-Hydroxy-3-(3-methylbut-2-en-1-yl)benzoic acid	NEG	K. pneumoniae BSI_vs_HC	2.5858	168.064	0.00115214	4.88806	0.0209123
4-Hydroxychlorothalonil	NEG	K. pneumoniae BSI_vs_HC	1.068	0.500786	0.0485329	0.433255	0.0307378
4-Methoxysalicylic acid	POS	K. pneumoniae BSI_vs_HC	1.9271	0.336679	0.00940778	0.237444	0.00751238
4-Octyloxybenzoic acid	NEG	K. pneumoniae BSI_vs_HC	1.4574	0.603343	5.95263e-06	0.35136	7.03045e-05
4-Pyridoxic acid	NEG	K. pneumoniae BSI_vs_HC	1.0204	4.56831	0.0117451	2.12519	0.0619232
4-[4-(2'-fluoro[1,1'-biphenyl]-4-yl)-5-methyl-1,3-thiazol-2-yl]morpholine	POS	K. pneumoniae BSI_vs_HC	1.4569	3.65727	0.00432575	2.79204	0.00226226
4-oxo-4-[1-(trifluoromethyl)-2,3,4,9-tetrahydro-1H-beta-carbolin-2-yl]butanoic acid	POS	K. pneumoniae BSI_vs_HC	1.0507	2.20758	0.0089735	2.27521	0.00225449
4-{2-[(3-carboxyacryloyl)amino]-3,4,5,6-tetramethylanilino}-4-oxobut-2-enoic acid	NEG	K. pneumoniae BSI_vs_HC	1.9977	4.72048	1.14616e-07	4.12762	3.07515e-08
4.5-Dimethyl-3-hydroxy-2,5-dihydrofuran-2-one sulfate	NEG	K. pneumoniae BSI_vs_HC	1.1849	8.79897	0.0186412	2.34111	0.0139513
5(Z),8(Z),11(Z)-Eicosatrienoic acid methyl ester	POS	K. pneumoniae BSI_vs_HC	3.4053	0.218141	3.18996e-08	0.0762278	4.13171e-08
5-(1,3-diphenyl-1H-pyrazol-4-yl)-7-(4-methylphenyl)-5H-[1,3]thiazolo[3,2-a]pyrimidin-3(2H)-one	POS	K. pneumoniae BSI_vs_HC	1.1754	5.20795	0.00663611	2.43828	0.0121672
5-Cyclohexadecenone	POS	K. pneumoniae BSI_vs_HC	1.4002	0.362519	9.92004e-15	0.3689	7.25299e-12
5-Heneicosyl-1,3-benzenediol	POS	K. pneumoniae BSI_vs_HC	1.4951	0.317856	1.59399e-05	0.322015	1.52316e-08
5-Hydroxy-L-tryptophan	NEG	K. pneumoniae BSI_vs_HC	1.652	4.15422	9.74957e-11	3.31029	1.43652e-09
5-Methoxy-2-(4-methoxyphenyl)benzonitrile	POS	K. pneumoniae BSI_vs_HC	1.8781	0.323717	3.16776e-07	0.259006	9.18868e-07
5-O-Ethyl 3-O-methyl (4S)-2,6-dimethyl-4-(3-nitrophenyl)-3,4-dihydropyridine-3,5-dicarboxylate	POS	K. pneumoniae BSI_vs_HC	1.4896	3.81638	9.07748e-08	2.80396	5.75564e-06
5-Oxo-1-[4-(trifluoromethyl)benzyl]pyrrolidine-3-carboxylic acid	POS	K. pneumoniae BSI_vs_HC	1.8214	17.3211	3.88671e-06	4.10505	5.85512e-05
5-[1,2,4a-Trimethyl-5-(propanoyloxymethyl)-2,3,4,7,8,8a-hexahydronaphthalen-1-yl]-3-methylpentanoic acid	NEG	K. pneumoniae BSI_vs_HC	1.5771	0.367766	1.13453e-05	0.314946	1.72968e-05
5-[4-(tert-butyl)phenyl]-1-[2-(trifluoromethyl)phenyl]-1H-1,2,3,4-tetraazole	POS	K. pneumoniae BSI_vs_HC	1.4621	7.02698	6.98611e-05	2.8599	0.00298246
5-methyl-3-(2-morpholino-2-oxoethyl)-1,3-benzoxazol-2(3H)-one	POS	K. pneumoniae BSI_vs_HC	1.1021	0.488096	3.40774e-08	0.461729	9.56882e-08
5-methyl-N-(2-oxoazepan-3-yl)-2-(trifluoromethyl)furan-3-sulfonamide	NEG	K. pneumoniae BSI_vs_HC	1.1487	5.35997	0.00334887	2.32274	0.00365216
6-Anilino-1,3-dimethylpyrimidine-2,4-dione	NEG	K. pneumoniae BSI_vs_HC	1.3115	8.29847	0.000314785	2.5918	0.0076686
6beta-Naltrexol-d3	POS	K. pneumoniae BSI_vs_HC	1.6906	20.2925	0.00110581	3.35507	0.00208128
7-Ketocholesterol	POS	K. pneumoniae BSI_vs_HC	1.1926	0.435681	0.000369319	0.419323	2.02287e-05
7-Methylxanthine	POS	K. pneumoniae BSI_vs_HC	1.4673	0.228964	0.000973214	0.360024	0.000118836
8-(2,6-Diethyl-4-methylphenyl)tetrahydropyrazolo(1,2-d)(1,4,5)oxadiazepine-7,9-dione	NEG	K. pneumoniae BSI_vs_HC	1.2524	6.70079	0.000401207	2.59445	0.000568674
8S,15S-Dihydroxy-5Z,9E,11Z,13E-eicosatetraenoic acid	NEG	K. pneumoniae BSI_vs_HC	1.9917	0.186313	1.71558e-05	0.236872	6.62687e-06
Acetyl-beta-methylcholine	POS	K. pneumoniae BSI_vs_HC	1.061	0.563368	7.41429e-05	0.46703	0.000287552
Actarit	POS	K. pneumoniae BSI_vs_HC	1.5413	3.91453	2.30816e-06	3.17816	3.46221e-05
Adipoyl-carnitine	POS	K. pneumoniae BSI_vs_HC	1.82	4.89424	2.83503e-07	4.14889	3.6283e-06
Alanylisoleucine	POS	K. pneumoniae BSI_vs_HC	2.2882	6.81082	1.0954e-11	5.42419	2.6329e-11
Aliskiren	POS	K. pneumoniae BSI_vs_HC	2.6213	0.159017	1.8628e-10	0.14771	5.00582e-11
Alliin	POS	K. pneumoniae BSI_vs_HC	1.9768	0.547843	0.00182087	0.244047	0.00011191
Alverine	POS	K. pneumoniae BSI_vs_HC	1.0246	0.482627	7.94852e-09	0.471224	2.70463e-10
Amisulpride N-Oxide	POS	K. pneumoniae BSI_vs_HC	1.09	15.0278	0.0230004	2.37438	0.0566794
Antipyrine	POS	K. pneumoniae BSI_vs_HC	1.986	247.742	0.0158792	3.07767	0.195467
Arachidonoyl-carnitine	POS	K. pneumoniae BSI_vs_HC	1.1407	0.559929	9.3888e-05	0.3947	0.000207509
Artemisinin	POS	K. pneumoniae BSI_vs_HC	1.2782	0.458497	9.26194e-06	0.415859	1.45259e-05
Aspartame	POS	K. pneumoniae BSI_vs_HC	1.1585	2.79348	9.18624e-08	2.37411	1.18236e-06
Aspartylphenylalanine	NEG	K. pneumoniae BSI_vs_HC	2.5405	0.448886	1.76645e-06	0.15477	3.79507e-05
Benzenesulfonamide	NEG	K. pneumoniae BSI_vs_HC	1.1001	0.466969	0.00229145	0.454763	0.003092
Benzyl sulfate	NEG	K. pneumoniae BSI_vs_HC	1.2014	69.7421	0.0371222	2.37695	0.0526425
Bufexamac	NEG	K. pneumoniae BSI_vs_HC	2.1232	9.94044	9.39279e-08	4.54297	1.70815e-08
C-8 Ceramide-1-phosphate	POS	K. pneumoniae BSI_vs_HC	1.3607	0.349947	7.98721e-09	0.364918	4.51679e-11
Caffeine	POS	K. pneumoniae BSI_vs_HC	4.9352	0.0407282	3.97833e-06	0.0258547	6.57443e-07
Celiprolol	NEG	K. pneumoniae BSI_vs_HC	1.376	0.399242	6.91852e-08	0.345277	1.42301e-07
Cilastatin	POS	K. pneumoniae BSI_vs_HC	2.6311	906.427	0.0160173	6.9807	0.0491307
Cinchophen	POS	K. pneumoniae BSI_vs_HC	1.0325	0.11925	0.0178534	0.477728	0.00147538
Cocamidopropyl betaine	POS	K. pneumoniae BSI_vs_HC	1.2345	0.382777	1.31971e-09	0.415169	9.60554e-10
Cortisone	NEG	K. pneumoniae BSI_vs_HC	1.1179	0.648298	0.00082858	0.39866	0.000882179
Cotinine N-oxide	POS	K. pneumoniae BSI_vs_HC	1.9079	26.2949	0.000375388	4.38894	0.0040989
Crotonoside	POS	K. pneumoniae BSI_vs_HC	1.7341	0.430881	5.18569e-05	0.281966	0.00122649
DG 24:2	POS	K. pneumoniae BSI_vs_HC	1.453	0.433329	0.000528205	0.30616	9.07098e-05
DG 29:4	POS	K. pneumoniae BSI_vs_HC	1.3961	0.344671	2.00221e-08	0.357695	3.91221e-11
DG 33:4	POS	K. pneumoniae BSI_vs_HC	2.2835	0.239187	2.28194e-09	0.186645	2.70345e-10
DL-2-Aminooctanoic acid	NEG	K. pneumoniae BSI_vs_HC	1.9784	0.390157	1.07319e-06	0.24382	8.02195e-06
Deoxyadenosine monophosphate	NEG	K. pneumoniae BSI_vs_HC	1.1217	3.09329	0.000219185	2.40913	0.000374675
Desaminotyrosine	NEG	K. pneumoniae BSI_vs_HC	2.4358	0.0923982	7.18626e-05	0.169995	1.29075e-05
Dibutyl phthalate	POS	K. pneumoniae BSI_vs_HC	1.0125	0.506231	5.54538e-11	0.482362	1.06377e-08
Dihydrothymine	POS	K. pneumoniae BSI_vs_HC	2.2493	11.6975	0.000435864	5.48896	0.000235346
Docosahexaenoic acid methyl ester	POS	K. pneumoniae BSI_vs_HC	1.2737	0.336726	8.315e-05	0.39433	0.000100795
Docosapentaenoic acid (22n-6)	NEG	K. pneumoniae BSI_vs_HC	1.2394	0.55516	0.00354216	0.426911	0.00170873
Ecgonine	POS	K. pneumoniae BSI_vs_HC	1.0055	15.526	0.0292913	2.25492	0.137839
Eicosadienoic acid	NEG	K. pneumoniae BSI_vs_HC	1.0707	0.625799	0.0183145	0.477928	0.0120588
Ethanediamide, N-(2-ethoxyphenyl)-N'-(2-ethylphenyl)-	POS	K. pneumoniae BSI_vs_HC	2.8026	0.370612	5.86139e-07	0.123489	5.17604e-05
Ethyl chrysanthemate	NEG	K. pneumoniae BSI_vs_HC	1.3139	0.415676	0.000593811	0.389009	7.57313e-05
Eugenol	NEG	K. pneumoniae BSI_vs_HC	1.272	0.443916	2.72705e-10	0.383244	1.47841e-09
FA 13:1	NEG	K. pneumoniae BSI_vs_HC	1.6249	0.397309	2.79776e-05	0.314642	2.66125e-06
FA 17:0	NEG	K. pneumoniae BSI_vs_HC	1.5666	0.417396	4.64568e-05	0.338409	1.82628e-05
FA 19:1	NEG	K. pneumoniae BSI_vs_HC	1.2041	0.557642	0.00831219	0.448212	0.00893416
FA 24:4	NEG	K. pneumoniae BSI_vs_HC	1.7868	0.336594	1.34195e-05	0.27833	3.73356e-06
FA 24:5	NEG	K. pneumoniae BSI_vs_HC	1.6224	0.423457	0.000157615	0.314761	3.48935e-05
FAHFA 18:2/20:4	NEG	K. pneumoniae BSI_vs_HC	1.0872	0.633575	0.011649	0.498767	0.0142007
FAHFA 2:0/22:0	NEG	K. pneumoniae BSI_vs_HC	2.8408	0.133958	2.30606e-11	0.123045	7.15853e-15
FAHFA 9:0/18:3	NEG	K. pneumoniae BSI_vs_HC	1.6724	0.2872	1.98378e-07	0.283814	8.31881e-09
Fipronil sulfone	NEG	K. pneumoniae BSI_vs_HC	1.07	0.47094	4.43164e-05	0.465484	8.8613e-06
Furosemide	NEG	K. pneumoniae BSI_vs_HC	3.1736	75.5013	4.02444e-05	10.7298	0.000583125
Galactitol	NEG	K. pneumoniae BSI_vs_HC	1.4589	7.21967	0.0115608	3.22069	0.008662
Gluconic acid	NEG	K. pneumoniae BSI_vs_HC	2.4125	22.1046	3.7682e-06	6.49128	1.18669e-05
Glutamylleucine	POS	K. pneumoniae BSI_vs_HC	1.0514	0.403303	0.00312046	0.45942	0.0105638
Glycyrrhizic Acid, Ammonium Salt	POS	K. pneumoniae BSI_vs_HC	1.1777	15.349	0.00574979	2.19688	0.0286942
Guanidinosuccinic acid	POS	K. pneumoniae BSI_vs_HC	1.2621	5.77224	0.00109324	2.57779	0.00452524
Guanine	POS	K. pneumoniae BSI_vs_HC	1.7593	0.418321	5.69746e-05	0.276164	0.00233487
Guanosine	NEG	K. pneumoniae BSI_vs_HC	1.856	0.439202	0.000124931	0.263102	0.00428894
Hematoporphyrin	POS	K. pneumoniae BSI_vs_HC	2.5063	15.801	7.14477e-07	6.66363	1.26046e-05
HexCer 13:1	NEG	K. pneumoniae BSI_vs_HC	2.8521	0.12433	1.16882e-07	0.128765	4.6875e-10
Hexanoylglycine	NEG	K. pneumoniae BSI_vs_HC	2.0411	9.17654	3.05401e-06	4.56962	2.59461e-05
Hexylresorcinol	NEG	K. pneumoniae BSI_vs_HC	2.0681	0.361824	5.58868e-07	0.215482	2.68967e-08
Hippuric acid	NEG	K. pneumoniae BSI_vs_HC	2.0652	0.31488	0.000320145	0.248882	0.00215585
Homocysteine	POS	K. pneumoniae BSI_vs_HC	1.0054	12.0017	0.00879528	2.14246	0.00467255
Homovanillic acid	NEG	K. pneumoniae BSI_vs_HC	2.0126	5.08654	8.05468e-07	4.66551	3.7534e-08
Homovanillic acid sulfate	NEG	K. pneumoniae BSI_vs_HC	2.7761	27.12	1.23264e-07	8.0394	3.78635e-06
Hydrocinnamic acid	NEG	K. pneumoniae BSI_vs_HC	3.3549	0.220182	2.28656e-06	0.0867767	3.47581e-07
Hydroxyphenyllactic acid	NEG	K. pneumoniae BSI_vs_HC	1.7546	4.981	4.62647e-09	3.62436	3.99673e-10
Indole-3-methyl acetate	NEG	K. pneumoniae BSI_vs_HC	3.9664	0.0341873	1.22043e-07	0.0574066	1.44627e-05
Indolelactic acid	NEG	K. pneumoniae BSI_vs_HC	1.0807	2.8888	3.1688e-05	2.11696	5.01721e-05
Isoleucyl-Isoleucine	NEG	K. pneumoniae BSI_vs_HC	1.5777	0.473648	1.83841e-05	0.297707	1.44633e-05
Isophthalic acid	NEG	K. pneumoniae BSI_vs_HC	1.6016	3.39116	3.23942e-06	3.18207	4.19891e-07
Isoxaben	NEG	K. pneumoniae BSI_vs_HC	1.4091	7.20381	0.000127702	2.9672	1.90328e-05
Kynurenic acid	NEG	K. pneumoniae BSI_vs_HC	1.2783	3.30901	0.000144542	2.56871	0.00461816
L-Threonine	POS	K. pneumoniae BSI_vs_HC	1.105	0.473704	7.52065e-09	0.45527	0.000244205
LPC 15:0-SN1	POS	K. pneumoniae BSI_vs_HC	3.6719	0.113002	2.77023e-15	0.0654174	8.12993e-16
LPC 17:0-SN1	POS	K. pneumoniae BSI_vs_HC	3.9456	0.116573	1.89763e-13	0.0547786	1.74716e-14
LPC 18:3-SN1	POS	K. pneumoniae BSI_vs_HC	1.8565	0.415595	7.93694e-06	0.249298	4.09518e-07
LPC 19:0-SN1	POS	K. pneumoniae BSI_vs_HC	2.5174	0.135494	1.73015e-10	0.157274	2.01763e-13
LPC 20:1-SN1	POS	K. pneumoniae BSI_vs_HC	3.0046	0.211467	3.02106e-08	0.11317	2.5322e-08
LPC 20:2-SN1	POS	K. pneumoniae BSI_vs_HC	3.1194	0.1687	5.51963e-12	0.0958811	1.21482e-12
LPC 20:3-SN1	POS	K. pneumoniae BSI_vs_HC	2.7403	0.206216	3.5186e-12	0.123199	4.75899e-13
LPC 20:4-SN1	POS	K. pneumoniae BSI_vs_HC	2.8915	0.161095	7.00901e-14	0.114633	4.5248e-16
LPC 20:5-SN1	POS	K. pneumoniae BSI_vs_HC	2.7676	0.166783	1.633e-11	0.126977	4.32292e-12
LPC 22:4-SN1	POS	K. pneumoniae BSI_vs_HC	2.8012	0.172746	4.08429e-12	0.117964	1.97688e-12
LPC 22:6-SN1	POS	K. pneumoniae BSI_vs_HC	2.946	0.161067	1.89599e-13	0.115434	7.694e-16
LPC 22:6-SN2	POS	K. pneumoniae BSI_vs_HC	2.6774	0.1828	4.95762e-13	0.142677	2.92054e-14
LPC O-22:1	POS	K. pneumoniae BSI_vs_HC	1.432	0.366297	6.28114e-06	0.34913	3.79887e-06
LPC O-24:0	POS	K. pneumoniae BSI_vs_HC	1.0998	0.452645	2.16615e-09	0.449691	3.80907e-09
LPE 18:0	NEG	K. pneumoniae BSI_vs_HC	2.7866	0.178869	3.51304e-10	0.138439	8.60318e-11
LPE 18:2	POS	K. pneumoniae BSI_vs_HC	3.4932	0.137615	3.67175e-13	0.0789133	1.36596e-14
LPE 18:3	NEG	K. pneumoniae BSI_vs_HC	2.8141	0.132658	2.23286e-09	0.128674	7.00391e-11
LPE 20:3	NEG	K. pneumoniae BSI_vs_HC	3.0083	0.151472	1.10526e-11	0.109375	5.65787e-12
LPE 20:4	NEG	K. pneumoniae BSI_vs_HC	2.9615	0.146191	3.8101e-14	0.117917	1.71465e-15
LPE 20:5	NEG	K. pneumoniae BSI_vs_HC	2.1984	0.210629	4.04442e-09	0.20514	3.09847e-08
LPE 22:4	NEG	K. pneumoniae BSI_vs_HC	1.9995	0.201274	1.52275e-09	0.228715	4.94992e-12
LPE 22:5	NEG	K. pneumoniae BSI_vs_HC	2.3071	0.201896	4.97846e-10	0.19058	2.938e-10
LPE 22:6	NEG	K. pneumoniae BSI_vs_HC	2.8348	0.160284	4.74578e-13	0.137494	2.9652e-13
LPE O-17:1	NEG	K. pneumoniae BSI_vs_HC	1.1756	0.36172	7.93229e-06	0.413364	2.56453e-07
LPE O-18:0	NEG	K. pneumoniae BSI_vs_HC	1.6164	0.318769	6.7754e-09	0.308969	8.54551e-10
LPE O-18:1	NEG	K. pneumoniae BSI_vs_HC	3.333	0.138223	1.93618e-12	0.084363	2.16887e-13
LPE O-18:2	NEG	K. pneumoniae BSI_vs_HC	2.8401	0.211036	1.58587e-10	0.124475	1.04336e-11
LPE O-18:3	NEG	K. pneumoniae BSI_vs_HC	1.1561	0.391532	2.19999e-05	0.409284	2.91763e-06
LSD-d3	POS	K. pneumoniae BSI_vs_HC	1.0215	0.568227	0.0274529	0.537151	0.0403344
Lauroylcarnitine	POS	K. pneumoniae BSI_vs_HC	1.6605	0.28811	2.50439e-05	0.300871	9.78204e-06
Lethidrone	POS	K. pneumoniae BSI_vs_HC	2.8605	0.0753187	1.95846e-09	0.121399	1.30089e-12
Leucyl-leucine	POS	K. pneumoniae BSI_vs_HC	2.7818	0.168417	3.88219e-15	0.118789	3.67455e-13
Leucylalanine	POS	K. pneumoniae BSI_vs_HC	1.8022	0.420987	0.000887381	0.279947	0.00207931
Lithocholic acid glycine conjugate	NEG	K. pneumoniae BSI_vs_HC	1.2314	0.430558	0.0130103	0.382553	0.000368542
Lyso-PAF c-18	POS	K. pneumoniae BSI_vs_HC	3.2242	0.167827	1.72809e-11	0.09047	8.08232e-11
Meperidine	POS	K. pneumoniae BSI_vs_HC	1.1253	5.52691	0.00139985	2.37164	0.00547334
Methyl 3,4,5-trihydroxycyclohexene-1-carboxylate	POS	K. pneumoniae BSI_vs_HC	1.423	9.73359	0.00285108	3.2869	0.00274908
Methyl 4-cyano-5-(tetrahydro-1H-pyrrol-1-yl)-3-(2-thienyl)thiophene-2-carboxylate	POS	K. pneumoniae BSI_vs_HC	1.4395	40.6663	0.00733982	2.33014	0.0601959
Methyl N-{[(2R)-1-(methoxyacetyl)-4-(phenylcarbamoyl)-2-piperazinyl]carbonyl}-O-methyl-L-tyrosinate	POS	K. pneumoniae BSI_vs_HC	1.0236	2.8546	0.000265915	2.20642	0.000344183
Methyl alpha-eleostearate	POS	K. pneumoniae BSI_vs_HC	2.4112	0.225636	5.44962e-08	0.169458	2.25783e-08
Methylphenobarbital	NEG	K. pneumoniae BSI_vs_HC	1.1992	10.654	0.00165963	2.38541	0.000332111
Modiolide A	POS	K. pneumoniae BSI_vs_HC	1.2327	0.457386	0.00895049	0.456542	0.06389
Monoelaidin	POS	K. pneumoniae BSI_vs_HC	2.3557	0.205198	6.97022e-07	0.19746	2.31444e-06
Monomethyl phthalate	NEG	K. pneumoniae BSI_vs_HC	2.0458	12.0253	1.08428e-05	4.23345	0.000295092
Montelukast	POS	K. pneumoniae BSI_vs_HC	1.2247	0.206558	1.77593e-05	0.404589	3.16494e-07
Myristoylcarnitine	POS	K. pneumoniae BSI_vs_HC	1.5179	0.334568	5.03875e-06	0.332215	5.8784e-06
N'1-(4-methoxybenzoyl)-2-({3-[4-(3-chlorophenyl)piperazino]propyl}thio)ethanohydrazide	NEG	K. pneumoniae BSI_vs_HC	1.473	12.8792	0.000445673	2.79445	0.000178196
N,N-Dimethylsphingosine	POS	K. pneumoniae BSI_vs_HC	1.5904	0.308448	3.67112e-10	0.318093	1.6106e-09
N-(2-Hydroxyethyl)dodecanamide	POS	K. pneumoniae BSI_vs_HC	1.6038	0.285248	4.54257e-08	0.328503	1.60442e-08
N-(2-methyl-5-nitrophenyl)-N-(methylsulfonyl)methanesulfonamide	NEG	K. pneumoniae BSI_vs_HC	1.0323	0.552593	0.00644192	0.447867	0.00137794
N-(3-Indolylacetyl)-L-isoleucine	NEG	K. pneumoniae BSI_vs_HC	1.0968	2.77202	0.00396165	2.15932	0.00325032
N-(4-cyano-1-phenyl-1H-pyrazol-5-yl)-2-(4-methylpiperazino)acetamide	POS	K. pneumoniae BSI_vs_HC	1.5676	2.77026	0.0130262	3.11157	0.00344017
N-Acetyl-D-tryptophan	NEG	K. pneumoniae BSI_vs_HC	1.4786	7.96868	6.1013e-05	2.7947	0.0290144
N-Acetyl-L-phenylalanine	NEG	K. pneumoniae BSI_vs_HC	1.7127	4.90716	3.75533e-08	3.41462	1.71461e-07
N-Desmethylvenlafaxine	POS	K. pneumoniae BSI_vs_HC	2.1229	0.128858	2.32871e-06	0.223354	3.45811e-09
N-Fructosyl phenylalanine	POS	K. pneumoniae BSI_vs_HC	1.3605	3.17576	0.000139366	2.75386	0.00116578
N-Fructosyl pyroglutamate	NEG	K. pneumoniae BSI_vs_HC	1.4291	3.45079	8.59735e-07	2.9148	4.0307e-06
N-cis-11-eicosaenoylethanolamine	POS	K. pneumoniae BSI_vs_HC	1.8748	0.260728	3.50297e-10	0.259122	5.79399e-11
N2,N2-Dimethylguanosine	POS	K. pneumoniae BSI_vs_HC	1.4855	4.06932	1.47881e-07	3.17215	4.86223e-07
N2-gamma-Glutamylglutamine	POS	K. pneumoniae BSI_vs_HC	1.5272	0.555128	1.01999e-05	0.340972	6.6795e-05
N6-Carbamoyl-L-threonyladenosine	POS	K. pneumoniae BSI_vs_HC	1.7563	4.8721	3.49916e-09	3.73485	8.40965e-08
N6-Succinyl Adenosine	NEG	K. pneumoniae BSI_vs_HC	1.4799	3.88209	1.81371e-08	3.00206	8.35736e-07
NAE 21:2	POS	K. pneumoniae BSI_vs_HC	1.0737	0.223672	0.0105891	0.43629	0.000392352
NP-007118	NEG	K. pneumoniae BSI_vs_HC	1.708	12.9162	2.45641e-05	3.65531	8.73925e-05
NP-009911	NEG	K. pneumoniae BSI_vs_HC	1.9055	5.66759	2.92816e-09	4.08912	1.53914e-08
NP-014924	POS	K. pneumoniae BSI_vs_HC	1.0353	5.91351	0.00573185	2.29307	0.00300029
NP-015468	NEG	K. pneumoniae BSI_vs_HC	2.0379	5.81925	5.67222e-08	4.18232	5.85902e-07
NP-018716	NEG	K. pneumoniae BSI_vs_HC	1.4863	0.320929	0.00137054	0.371608	0.00151201
NP-019848	POS	K. pneumoniae BSI_vs_HC	2.3704	0.195851	3.7786e-13	0.17907	5.686e-12
NP-020156	POS	K. pneumoniae BSI_vs_HC	1.3523	3.35869	3.04695e-05	2.76119	9.75032e-05
NP-020205	NEG	K. pneumoniae BSI_vs_HC	1.7963	0.518279	0.000376434	0.289745	0.000735125
NP-020292	NEG	K. pneumoniae BSI_vs_HC	1.123	3.20266	6.19698e-05	2.34013	0.000768277
NP-020521	NEG	K. pneumoniae BSI_vs_HC	1.2969	0.19532	0.0168189	0.404655	0.0186041
NP-020825	POS	K. pneumoniae BSI_vs_HC	1.1834	5.22431	0.0029732	2.55066	0.00527592
NP-020915	POS	K. pneumoniae BSI_vs_HC	1.3523	0.408963	2.68185e-06	0.377522	2.79914e-06
NP-021698	NEG	K. pneumoniae BSI_vs_HC	2.269	7.75888	7.17568e-12	5.25735	3.33261e-07
NP-021797	POS	K. pneumoniae BSI_vs_HC	1.6258	0.614327	0.00022776	0.322073	0.000983958
NP-022068	NEG	K. pneumoniae BSI_vs_HC	1.0361	4.18693	0.00467609	2.37416	0.0069842
Nicotinuric acid	NEG	K. pneumoniae BSI_vs_HC	1.0667	2.97885	0.00465947	1.99038	0.0307808
Nikethamide 1-oxide	POS	K. pneumoniae BSI_vs_HC	1.1374	0.559647	7.24851e-06	0.428803	0.000213961
Normorphine	POS	K. pneumoniae BSI_vs_HC	1.2495	0.184236	0.00196923	0.402609	0.000109788
O-Demethylmetoprolol	POS	K. pneumoniae BSI_vs_HC	2.0002	204.563	0.00943384	5.19709	0.0147348
O-Palmitoylcarnitine	POS	K. pneumoniae BSI_vs_HC	1.9882	0.245262	3.89026e-10	0.231959	3.0854e-09
Octadecanamide	POS	K. pneumoniae BSI_vs_HC	1.7851	0.27709	3.27484e-08	0.275815	1.92524e-09
Oleoyl-L-Carnitine	POS	K. pneumoniae BSI_vs_HC	1.2332	0.419025	2.59645e-05	0.408926	0.00010314
Oleoylethanolamide	POS	K. pneumoniae BSI_vs_HC	2.7411	0.0992944	5.71523e-08	0.132597	5.95469e-10
Olivetolic acid	NEG	K. pneumoniae BSI_vs_HC	1.57	10.402	0.00228663	2.92128	0.0146793
Oxymetazoline	NEG	K. pneumoniae BSI_vs_HC	1.0908	4.88216	0.00420096	2.30353	0.0261389
Oxyphenonium	POS	K. pneumoniae BSI_vs_HC	1.4662	0.309013	9.15069e-07	0.337547	3.7317e-07
PC O-16:0	POS	K. pneumoniae BSI_vs_HC	3.1274	0.147066	5.76651e-14	0.099093	7.34267e-15
PC O-20:1	POS	K. pneumoniae BSI_vs_HC	1.2195	0.397997	3.79033e-05	0.401926	5.22458e-05
PC O-20:4	POS	K. pneumoniae BSI_vs_HC	2.6212	0.182325	1.1021e-13	0.141423	1.44616e-14
Pantoprazole	POS	K. pneumoniae BSI_vs_HC	2.8331	1685.52	0.00483825	7.25238	0.0314448
Paracetamol sulfate	NEG	K. pneumoniae BSI_vs_HC	1.9692	137.422	0.00974392	4.85493	0.0487972
Paraxanthine	POS	K. pneumoniae BSI_vs_HC	3.8409	0.145006	3.80264e-05	0.0562157	6.21068e-07
Pentachlorophenol	NEG	K. pneumoniae BSI_vs_HC	3.9344	0.111992	2.24457e-08	0.0607746	3.2513e-08
Perillic acid	NEG	K. pneumoniae BSI_vs_HC	2.0445	0.400846	1.67315e-06	0.231383	2.57942e-07
Phenacetin	POS	K. pneumoniae BSI_vs_HC	1.0102	4.96565	0.0365381	2.28459	0.0934883
Phenobarbital	NEG	K. pneumoniae BSI_vs_HC	1.3144	2.95401	3.98401e-05	2.55735	0.0841466
Phenylacetylglutamine	NEG	K. pneumoniae BSI_vs_HC	2.1213	8.24108	2.64813e-05	4.6779	0.000114496
Phenylacetylglycine	POS	K. pneumoniae BSI_vs_HC	1.3148	10.9863	0.00152086	2.69595	0.00868878
Phenylalanylalanine	NEG	K. pneumoniae BSI_vs_HC	1.3931	5.98332	2.252e-05	2.78663	0.000160807
Phenyllactic acid	NEG	K. pneumoniae BSI_vs_HC	2.1591	8.99827	1.44947e-07	4.71391	6.40673e-09
Phosphorylcholine	POS	K. pneumoniae BSI_vs_HC	2.9515	0.14444	1.30255e-14	0.110362	3.4505e-15
Phthalic anhydride	POS	K. pneumoniae BSI_vs_HC	1.3667	5.49749	0.00512455	2.70157	0.00918995
Piperine	POS	K. pneumoniae BSI_vs_HC	5.4632	0.0189088	1.88417e-10	0.0201495	1.76941e-10
Pseudouridine	NEG	K. pneumoniae BSI_vs_HC	1.3899	3.53026	7.21198e-08	2.76134	6.98855e-09
Pyridoxal	POS	K. pneumoniae BSI_vs_HC	1.693	92.124	0.00991896	3.62233	0.0170696
Pyroglutamic acid	POS	K. pneumoniae BSI_vs_HC	2.1019	11.6299	0.000338651	4.92818	0.000527248
R(-)-Apocodeine	POS	K. pneumoniae BSI_vs_HC	1.4052	4.45341	0.000124862	2.93068	5.54225e-05
Raffinose	NEG	K. pneumoniae BSI_vs_HC	1.7102	5.87553	3.81908e-05	3.48333	5.91143e-05
Ranisen	POS	K. pneumoniae BSI_vs_HC	1.4178	962.197	0.0446432	3.13152	0.0234814
Rhamnose	POS	K. pneumoniae BSI_vs_HC	2.1258	0.258783	8.37668e-11	0.202607	2.22307e-06
Ritalinic acid	POS	K. pneumoniae BSI_vs_HC	1.3093	145.626	0.0431031	2.9065	0.0265078
Roccellic acid	NEG	K. pneumoniae BSI_vs_HC	1.1058	0.607091	0.000225337	0.438097	2.41005e-05
S-Adenosylhomocysteine	NEG	K. pneumoniae BSI_vs_HC	1.2634	3.03349	1.33778e-05	2.50451	0.00110282
SM 36:9	POS	K. pneumoniae BSI_vs_HC	1.4775	12.3328	0.00234888	2.82366	0.00251413
Salsolinol	NEG	K. pneumoniae BSI_vs_HC	1.3675	5.51124	5.74843e-05	2.45765	0.00597876
Secobarbital	NEG	K. pneumoniae BSI_vs_HC	1.3665	3.94942	3.81018e-05	2.65902	6.93071e-06
Serotonin O-sulfate	NEG	K. pneumoniae BSI_vs_HC	2.4157	0.282006	1.21358e-05	0.170851	4.55745e-06
Solasodine	POS	K. pneumoniae BSI_vs_HC	1.1984	0.193235	0.00436191	0.415747	0.00088647
Sphingosine	POS	K. pneumoniae BSI_vs_HC	1.8898	0.289712	1.06375e-09	0.254117	2.2962e-11
Sphingosine 1-phosphate	POS	K. pneumoniae BSI_vs_HC	1.9103	0.288622	4.72487e-13	0.246105	3.08556e-11
Stearoyl-carnitine	POS	K. pneumoniae BSI_vs_HC	2.9986	0.137814	9.47998e-14	0.110376	2.19598e-12
Sucrose	NEG	K. pneumoniae BSI_vs_HC	1.8673	28.7459	0.000351177	3.92685	0.00131005
Syringic acid	NEG	K. pneumoniae BSI_vs_HC	1.0832	5.44447	0.00478655	2.42427	0.00544618
Tetracosahexaenoic acid	NEG	K. pneumoniae BSI_vs_HC	1.2184	0.493472	0.00228298	0.426744	0.00144848
Tetradecanedioic acid	NEG	K. pneumoniae BSI_vs_HC	1.5439	0.361673	1.04015e-06	0.305283	7.46969e-08
Tetranor-12R-HETE	NEG	K. pneumoniae BSI_vs_HC	3.1699	0.0517375	1.26478e-08	0.0966089	1.54835e-12
Theobromine	POS	K. pneumoniae BSI_vs_HC	3.4965	0.102144	2.27366e-05	0.0765829	4.77175e-07
Thyroxine	POS	K. pneumoniae BSI_vs_HC	1.6008	0.385709	1.489e-08	0.296485	6.55341e-08
Tridecanoic acid	NEG	K. pneumoniae BSI_vs_HC	1.0743	0.551692	4.21945e-07	0.44445	6.68564e-09
Trifolin	NEG	K. pneumoniae BSI_vs_HC	1.5377	5.17721	5.25105e-06	2.94079	0.000496056
Tris(2-butoxyethyl) phosphate	POS	K. pneumoniae BSI_vs_HC	1.2865	0.146403	0.000159526	0.383981	2.57704e-06
Tryptamine	NEG	K. pneumoniae BSI_vs_HC	1.0307	0.562698	1.74065e-06	0.440082	0.000316694
Vanillic acid	NEG	K. pneumoniae BSI_vs_HC	1.0055	3.67911	0.014477	2.14586	0.0205168
XANTHOPTERIN	NEG	K. pneumoniae BSI_vs_HC	2.4192	6.04485	5.39612e-13	5.70224	2.6425e-09
Xanthosine	NEG	K. pneumoniae BSI_vs_HC	1.7339	6.09023	4.43967e-06	3.48773	6.54196e-06
[2-Oxo-2-(pyridin-3-ylamino)ethoxy]acetic acid	NEG	K. pneumoniae BSI_vs_HC	1.0407	3.7293	0.00123197	2.26204	0.00915767
[2-hydroxy-3-[(9Z,12Z)-octadeca-9,12-dienoxy]propyl] 2-(trimethylazaniumyl)ethyl phosphate	POS	K. pneumoniae BSI_vs_HC	2.7606	0.171991	4.93777e-12	0.130514	4.94407e-13
[2-hydroxy-3-[(Z)-octadec-9-enoxy]propyl] 2-(trimethylazaniumyl)ethyl phosphate	POS	K. pneumoniae BSI_vs_HC	2.6221	0.258813	2.52105e-08	0.139905	4.39582e-09
[3-[(Z)-hexadec-9-enoxy]-2-hydroxypropyl] 2-(trimethylazaniumyl)ethyl phosphate	POS	K. pneumoniae BSI_vs_HC	3.7439	0.144218	8.13153e-12	0.0604592	6.1898e-14
[3-[2-Aminoethoxy(hydroxy)phosphoryl]oxy-2-hydroxypropyl] hexadecanoate	NEG	K. pneumoniae BSI_vs_HC	2.2917	0.226558	5.04944e-09	0.196689	3.85705e-09
[3-[2-aminoethoxy(hydroxy)phosphoryl]oxy-2-hydroxypropyl] (Z)-hexadec-9-enoate	NEG	K. pneumoniae BSI_vs_HC	1.7467	0.293625	3.57964e-06	0.275448	5.58977e-08
beta-D-Glucopyranuronic acid	NEG	K. pneumoniae BSI_vs_HC	2.6339	9.37279	3.48171e-13	6.7982	9.35126e-11
bicyclo-PGE2	NEG	K. pneumoniae BSI_vs_HC	1.0746	2.82551	6.08979e-06	2.19669	0.000104458
cis-5,8,11,14,17-Eicosapentaenoic acid methyl ester	POS	K. pneumoniae BSI_vs_HC	3.2098	0.186662	1.10892e-07	0.0922425	1.59397e-07
ethyl 2-(4-chloroanilino)-3,3,3-trifluoro-2-[(2-furylcarbonyl)amino]propanoate	NEG	K. pneumoniae BSI_vs_HC	1.7587	4.11756	5.53317e-07	3.53322	1.13354e-06
m-Methylhippuric acid	NEG	K. pneumoniae BSI_vs_HC	1.2128	5.96045	0.000504398	2.23143	0.00542515
manidipine	POS	K. pneumoniae BSI_vs_HC	1.011	4.82289	0.00584944	2.13035	0.02824
morphine-d3	POS	K. pneumoniae BSI_vs_HC	2.1162	17.7727	7.72005e-06	4.26658	0.000195484
ortho-Hydroxyphenylacetic acid	NEG	K. pneumoniae BSI_vs_HC	2.3163	10.4532	1.78679e-08	4.88928	9.22213e-09
p-Hydroxyphenylacetic acid	NEG	K. pneumoniae BSI_vs_HC	2.0332	5.7056	4.41012e-10	4.13371	1.70906e-06
p-Methylhippuric acid	NEG	K. pneumoniae BSI_vs_HC	1.118	5.52899	0.00514754	2.24307	0.0120735
{3-methyl-5-(5-methylisoxazol-3-yl)-1-[3-(trifluoromethyl)phenyl]-1H-pyrazol-4-yl}(morpholino)methanone	POS	K. pneumoniae BSI_vs_HC	1.2379	26.5755	0.0148352	2.83324	0.0256029
(+-)11(12)-EET	NEG	K. pneumoniae BSI_vs_NegBC	3.2574	3.70474	4.27941e-05	5.67751	0.000203314
(+-)9(10)-DiHOME	NEG	K. pneumoniae BSI_vs_NegBC	1.9843	7.35345	0.0369882	3.93044	0.0334451
(+/-)12(13)-DiHOME	NEG	K. pneumoniae BSI_vs_NegBC	2.2336	7.3759	0.0246962	5.02264	0.0171199
(15Z)-9,12,13-Trihydroxy-15-octadecenoic acid	NEG	K. pneumoniae BSI_vs_NegBC	1.1746	2.43747	0.00580509	2.0843	0.00406314
(2E)-N-(4-Acetamidobutyl)-3-(4-hydroxy-3-methoxyphenyl)prop-2-enamide	POS	K. pneumoniae BSI_vs_NegBC	1.6434	2.62899	0.000648549	2.46267	2.65944e-05
(2R,3S)-2-(3,4-Dihydroxyphenyl)-3,5-dihydroxy-3,4-dihydro-2H-chromen-7-yl pentopyranoside	NEG	K. pneumoniae BSI_vs_NegBC	1.2229	4.98413	0.0245378	1.83495	0.0142525
(6R,6As,8R,10S,10aR)-2-hydroxy-6,6a,8,10-tetramethyl-6,7,8,9,10,10a-hexahydroisochromeno[4,3-c]pyridin-1-one	POS	K. pneumoniae BSI_vs_NegBC	1.207	1.73033	0.000304726	1.59026	0.00757574
(E)-2-(4,8-dimethylnona-3,7-dien-1-yl)-5-hydroxy-2,7-dimethyl-2H-chromene-8-carbaldehyde	NEG	K. pneumoniae BSI_vs_NegBC	1.2721	0.45608	0.0391852	0.552097	0.142706
1,3,5-Trimethyl-2-(4-methylphenyl)sulfonylbenzene	POS	K. pneumoniae BSI_vs_NegBC	2.5574	0.391387	0.0205796	3.55902	0.0308366
1,4-Benzodioxan, 7-methyl-6-nitro-	POS	K. pneumoniae BSI_vs_NegBC	2.0107	0.343485	0.0183825	0.343101	0.0452489
1-((2S,4S,5R)-4-Hydroxy-5-(hydroxymethyl)tetrahydrofuran-2-yl)pyrimidine-2,4(1H,3H)-dione	NEG	K. pneumoniae BSI_vs_NegBC	1.9321	2.30502	0.0015768	2.73357	0.00101594
1-(1-azepanylmethyl)-1,3-dihydro-3-spiro(1,3-dioxolan-2-yl)-2H-indol-2-one	POS	K. pneumoniae BSI_vs_NegBC	1.3767	3.02011	0.0450939	2.18446	0.0256693
1-(5-{5-[(2S)-1-(1-Acetyl-4-piperidinyl)-2-pyrrolidinyl]-1,2,4-oxadiazol-3-yl}-2-pyridinyl)-4-piperidinecarboxamide	NEG	K. pneumoniae BSI_vs_NegBC	1.2067	1.99989	0.015258	1.68191	0.0382898
1-Carboxycyclohexaneacetic Acid	NEG	K. pneumoniae BSI_vs_NegBC	2.157	0.447705	0.014181	0.362844	0.0139667
1-Oleoyl phosphatidylethanolamine	NEG	K. pneumoniae BSI_vs_NegBC	1.3664	0.520861	0.00521007	0.436275	0.00489374
1-Stearoylglycerol	POS	K. pneumoniae BSI_vs_NegBC	1.5251	0.486623	0.00237426	0.51135	0.00767194
1-methyl-N-(3-oxo-1,3-dihydro-2-benzofuran-5-yl)-1H-imidazole-4-sulfonamide	NEG	K. pneumoniae BSI_vs_NegBC	1.0936	9.12296	0.0377634	1.69868	0.0282268
1-{[2-({[(4-chloroanilino)carbonyl]oxy}imino)cyclohexyl]methyl}-1H-imidazole	POS	K. pneumoniae BSI_vs_NegBC	1.227	2.38245	0.0288448	1.70067	0.0571002
10-Hydroxy-2-decenoic acid	NEG	K. pneumoniae BSI_vs_NegBC	1.6747	4.20738	0.0116269	2.5072	0.0054999
10-Hydroxydecanoic acid	NEG	K. pneumoniae BSI_vs_NegBC	1.3219	2.03708	0.0315405	2.21645	0.00892225
12-Hydroxydodecanoic acid	NEG	K. pneumoniae BSI_vs_NegBC	1.8216	4.04556	0.000397094	2.27607	0.0026042
13-Docosenamide	POS	K. pneumoniae BSI_vs_NegBC	3.465	0.215667	3.08425e-06	0.165101	1.29658e-07
13-hydroxy-6-(1-hydroxyethyl)-12,14-dimethyl-3-methylidene-15-nonyl-9-(propan-2-yl)-1-oxa-4,7,10-triazacyclopentadecane-2,5,8,11-tetrone	POS	K. pneumoniae BSI_vs_NegBC	1.0296	1.63863	0.0120082	1.70501	0.0109988
14(S)-HDHA	NEG	K. pneumoniae BSI_vs_NegBC	2.5325	3.11404	0.00225349	4.61253	0.000880811
2(3H)-Benzothiazolethione	NEG	K. pneumoniae BSI_vs_NegBC	5.3572	4.60149	2.58399e-05	19.0855	6.45618e-06
2(3H)-Benzothiazolone	NEG	K. pneumoniae BSI_vs_NegBC	1.1463	1.89812	0.0203472	1.96227	0.00339657
2,2'-Methylenebis(4-methyl-6-tert-butylphenol)	NEG	K. pneumoniae BSI_vs_NegBC	5.7377	0.0660035	9.03225e-11	0.0355177	3.9201e-09
2,3-Dihydroxypropyl dodecanoate	POS	K. pneumoniae BSI_vs_NegBC	1.2279	0.572615	0.00151893	0.539174	0.00146847
2,3-Dihydroxypropyl octadeca-9,12-dienoate	POS	K. pneumoniae BSI_vs_NegBC	1.596	0.419446	0.0368582	0.518259	0.0851537
2,4,6,8,10,12-Docosahexaenoic acid, ethyl ester	POS	K. pneumoniae BSI_vs_NegBC	2.6594	3.60751	0.0166133	3.01139	0.0635278
2,6-Bis[(2-pyridylthio)methyl]pyridine	POS	K. pneumoniae BSI_vs_NegBC	1.1902	1.71959	0.000343061	1.56977	0.0107303
2,6-Dimethyl-5-(4-methylphenoxy)pyrimidin-4-ol	POS	K. pneumoniae BSI_vs_NegBC	2.0935	2.10091	0.0131369	3.03993	0.0079698
2-(2,5-Dimethyl-1H-pyrrol-1-yl)isoindoline-1,3-dione	POS	K. pneumoniae BSI_vs_NegBC	1.2512	2.08674	0.0224612	1.72499	0.0426419
2-Amino-3-(3-hydroxy-4-methoxyphenyl)propanoic acid	NEG	K. pneumoniae BSI_vs_NegBC	1.2124	5.01653	0.0149934	1.89245	0.00903629
2-Aminonaphthalene	POS	K. pneumoniae BSI_vs_NegBC	1.8242	2.13807	0.00042629	2.13146	0.00318057
2-Methoxyestradiol	NEG	K. pneumoniae BSI_vs_NegBC	1.2872	1.76957	0.0373689	1.70652	0.0879066
2-Methylguanosine	NEG	K. pneumoniae BSI_vs_NegBC	1.1774	1.67218	0.0383522	1.83707	0.0194369
2-Phenyl-5-trifluoromethyl-2H-pyrazol-3-ol	POS	K. pneumoniae BSI_vs_NegBC	1.7564	4.51327	0.0391786	2.1513	0.104376
2-[(3S)-1-(1,3-Benzodioxol-5-ylmethyl)-3-pyrrolidinyl]-5-(4-methoxyphenyl)-1,3,4-oxadiazole	POS	K. pneumoniae BSI_vs_NegBC	1.1385	1.65487	0.000618849	1.55639	0.00886021
2-[2-(1,3-Benzodioxol-5-ylmethylene)hydrazino]-N-(3,4-dimethylphenyl)-2-oxoacetamide	NEG	K. pneumoniae BSI_vs_NegBC	2.2252	0.0414183	0.0368559	0.290695	0.0113929
3,3',4,4'-Tetrahydroxy-5,5'-diisopropyl-2,2'-dimethylbiphenyl	NEG	K. pneumoniae BSI_vs_NegBC	1.4744	2.08664	0.0336468	1.7339	0.107941
3-(2-oxo-1,3-benzoxazol-3(2H)-yl)propanoic acid	POS	K. pneumoniae BSI_vs_NegBC	1.0568	0.49136	0.00836635	0.62678	0.0190633
3-[3-(beta-D-Glucopyranosyloxy)-2-hydroxyphenyl]propanoic acid	NEG	K. pneumoniae BSI_vs_NegBC	1.392	2.24482	0.0490976	1.81917	0.0695099
3-[5-(benzylthio)-4-methyl-4H-1,2,4-triazol-3-yl]-5-oct-1-ynylpyridine	POS	K. pneumoniae BSI_vs_NegBC	1.2792	2.827	0.0117235	2.11392	0.014988
3-hydroxyropivacaine	POS	K. pneumoniae BSI_vs_NegBC	1.2251	1.92078	0.0169952	1.75827	0.0251969
4,6-dimethyl-2-(2-thienylcarbonyl)isothiazolo[5,4-b]pyridin-3(2H)-one	POS	K. pneumoniae BSI_vs_NegBC	1.0515	4.13553	0.0294758	1.31434	0.277674
4-Methoxysalicylic acid	POS	K. pneumoniae BSI_vs_NegBC	3.4819	5.92066	0.00463616	9.30903	0.000218101
4-Octyloxybenzoic acid	NEG	K. pneumoniae BSI_vs_NegBC	2.2819	4.21374	0.000123964	3.76988	1.75337e-05
5-(Trifluoromethyl)picolinimidamide	POS	K. pneumoniae BSI_vs_NegBC	1.9174	0.347498	0.0064824	0.403909	0.0185956
5-Fluoro THJ	POS	K. pneumoniae BSI_vs_NegBC	2.0938	4.12161	0.000779334	3.45375	0.000775464
5-Hydroxy-7-(4-hydroxy-3-methoxyphenyl)-1-phenyl-3-heptanone	NEG	K. pneumoniae BSI_vs_NegBC	1.4376	1.97186	0.0151446	1.74907	0.0556952
5-Methoxy-2-(4-methoxyphenyl)benzonitrile	POS	K. pneumoniae BSI_vs_NegBC	1.262	1.86209	0.0389729	2.68741	0.000805309
6-(2,3-dihydrobenzofuran-5-yl)-1H-pyrimidine-2-thione	NEG	K. pneumoniae BSI_vs_NegBC	2.6676	0.160137	6.58718e-05	0.213296	1.46996e-06
6beta-Naltrexol-d3	POS	K. pneumoniae BSI_vs_NegBC	2.8195	18.8121	0.000897972	4.99863	0.00171521
8-(2,6-Diethyl-4-methylphenyl)tetrahydropyrazolo(1,2-d)(1,4,5)oxadiazepine-7,9-dione	NEG	K. pneumoniae BSI_vs_NegBC	1.521	4.41577	0.0129643	2.66147	0.00483195
8S,15S-Dihydroxy-5Z,9E,11Z,13E-eicosatetraenoic acid	NEG	K. pneumoniae BSI_vs_NegBC	1.0378	1.93806	0.00692583	2.10982	0.007903
9-(3-O-Methylpentofuranosyl)-1,9-dihydro-6H-purin-6-one	NEG	K. pneumoniae BSI_vs_NegBC	1.1175	1.61118	0.0105796	1.59494	0.0327126
Adenosine monophosphate	NEG	K. pneumoniae BSI_vs_NegBC	4.769	0.483996	6.92578e-05	0.0706758	4.77987e-07
Adipoyl-carnitine	POS	K. pneumoniae BSI_vs_NegBC	1.194	0.575323	0.0467045	0.60783	0.110547
Alpha-Linolenoyl ethanolamide	POS	K. pneumoniae BSI_vs_NegBC	1.1965	0.264936	0.0370617	0.503761	0.0103784
Androsterone	POS	K. pneumoniae BSI_vs_NegBC	1.0946	0.26213	0.0471011	0.518627	0.00722611
Apigenin	NEG	K. pneumoniae BSI_vs_NegBC	1.0496	6.21431	0.0460708	1.14868	0.585532
Aspartylphenylalanine	NEG	K. pneumoniae BSI_vs_NegBC	3.6701	4.17913	0.000348214	7.72505	4.76135e-05
Azaperol	POS	K. pneumoniae BSI_vs_NegBC	1.1253	2.79648	0.0207338	2.09038	0.0035255
Benzoic acid + 1O, O-Hex	NEG	K. pneumoniae BSI_vs_NegBC	1.6111	4.99836	0.00161256	2.74388	8.84055e-05
Bufexamac	NEG	K. pneumoniae BSI_vs_NegBC	1.7811	4.07786	0.0051786	1.84412	0.0347695
Celiprolol	NEG	K. pneumoniae BSI_vs_NegBC	1.2103	0.54307	0.00122103	0.492144	0.00168673
Ceratodictyol	POS	K. pneumoniae BSI_vs_NegBC	1.1195	0.634955	0.00286208	0.595849	0.00459492
Chlorogenic acid	NEG	K. pneumoniae BSI_vs_NegBC	1.075	1.7055	6.76928e-05	1.61337	0.0016137
Citicoline	POS	K. pneumoniae BSI_vs_NegBC	1.1284	0.451242	0.0398909	0.616164	0.0638905
Citric acid	NEG	K. pneumoniae BSI_vs_NegBC	3.0453	0.265776	0.000654435	0.19141	8.56058e-05
Citrulline	POS	K. pneumoniae BSI_vs_NegBC	1.3948	1.8565	0.0065081	1.59933	0.0804857
Cortisone	NEG	K. pneumoniae BSI_vs_NegBC	1.4314	1.98475	0.0353436	1.71054	0.105243
Crotonoside	POS	K. pneumoniae BSI_vs_NegBC	3.1424	1.54538	0.00109403	5.09907	0.000349644
Cyclic AMP	NEG	K. pneumoniae BSI_vs_NegBC	3.2097	0.203519	0.000412968	0.145466	1.12044e-05
Cyclo(L-Phe-L-Pro)	POS	K. pneumoniae BSI_vs_NegBC	1.1105	2.04622	0.0229703	1.47904	0.082347
Decarbamoylneosaxitoxin	POS	K. pneumoniae BSI_vs_NegBC	1.1653	3.36871	0.0107273	1.90711	0.0279207
Decarboxyl ofloxacin	POS	K. pneumoniae BSI_vs_NegBC	2.4377	0.0338588	0.0352389	0.294531	0.0303992
Dehydroacetic acid	NEG	K. pneumoniae BSI_vs_NegBC	2.0883	6.03352	0.00835866	3.417	0.00852103
Deoxyinosine	NEG	K. pneumoniae BSI_vs_NegBC	3.9878	5.52418	0.000173447	8.21315	0.000583208
Diethyl phthalic acid	POS	K. pneumoniae BSI_vs_NegBC	2.4632	5.29255	0.0160625	5.12854	0.000598801
Eicosadienoic acid	NEG	K. pneumoniae BSI_vs_NegBC	1.4894	0.606741	0.021462	0.535087	0.0554665
Ethanediamide, N-(2-ethoxyphenyl)-N'-(2-ethylphenyl)-	POS	K. pneumoniae BSI_vs_NegBC	6.855	6.99414	2.3943e-06	35.2298	1.7653e-08
FA 17:0	NEG	K. pneumoniae BSI_vs_NegBC	1.7508	0.499421	0.0014453	0.471888	0.00752694
FA 19:1	NEG	K. pneumoniae BSI_vs_NegBC	1.7362	0.497505	0.0107349	0.469287	0.0305946
FA 24:4	NEG	K. pneumoniae BSI_vs_NegBC	1.7944	0.481362	0.00170385	0.380342	0.00172937
FA 24:5	NEG	K. pneumoniae BSI_vs_NegBC	1.2745	0.669185	0.0313492	0.518739	0.0356035
Flurandrenolide	POS	K. pneumoniae BSI_vs_NegBC	2.3774	0.645824	0.0319466	4.60907	0.00748124
Glucaric acid	NEG	K. pneumoniae BSI_vs_NegBC	2.373	0.346954	0.00758941	0.255079	0.00358064
Glycyrrhizic Acid, Ammonium Salt	POS	K. pneumoniae BSI_vs_NegBC	1.8604	3.06055	0.0392893	2.58354	0.0439403
Guanine	POS	K. pneumoniae BSI_vs_NegBC	3.8004	1.65498	0.000308291	7.07963	8.73452e-05
Guanosine	NEG	K. pneumoniae BSI_vs_NegBC	4.3051	2.44385	0.000141062	10.8556	2.00218e-05
HRH	POS	K. pneumoniae BSI_vs_NegBC	1.0897	2.81735	0.0227383	2.01813	0.00969871
Hypoxanthine	POS	K. pneumoniae BSI_vs_NegBC	3.7234	3.66479	0.00108338	6.538	0.000965366
Ilicicolin B	NEG	K. pneumoniae BSI_vs_NegBC	2.1163	0.398496	8.79506e-05	0.361404	0.000277767
Indole-3-acetyl-L-leucine	NEG	K. pneumoniae BSI_vs_NegBC	1.5079	3.60284	0.0126561	1.9907	0.0269048
Inosine	POS	K. pneumoniae BSI_vs_NegBC	4.4824	4.73599	0.0057792	12.2514	0.00255643
Isoleucyl-Isoleucine	NEG	K. pneumoniae BSI_vs_NegBC	2.4626	3.532	0.000272192	4.09264	1.31279e-05
Isopropyl beta-D-glucopyranoside	POS	K. pneumoniae BSI_vs_NegBC	2.6953	7.77534	0.000319476	4.62168	0.000355749
L-Arginine	POS	K. pneumoniae BSI_vs_NegBC	2.1651	2.74403	0.000230517	2.95888	3.2235e-05
L-Glutamic acid	POS	K. pneumoniae BSI_vs_NegBC	2.8457	3.14006	2.85906e-05	3.78641	3.60946e-05
L-Glutamine	POS	K. pneumoniae BSI_vs_NegBC	1.5617	2.3696	0.00381182	2.48988	5.24289e-05
L-Lysine	POS	K. pneumoniae BSI_vs_NegBC	2.1225	2.77139	1.25373e-05	2.94105	8.40982e-07
L-Proline	POS	K. pneumoniae BSI_vs_NegBC	1.7163	2.42694	0.00268354	2.17498	0.00747048
L-Threonine	POS	K. pneumoniae BSI_vs_NegBC	1.4331	1.7605	0.00203396	2.04093	0.00261318
L-Tryptophan	NEG	K. pneumoniae BSI_vs_NegBC	1.4019	1.89156	0.00271947	2.06517	0.00247655
L-prolinamide	POS	K. pneumoniae BSI_vs_NegBC	2.7447	5.71138	1.26374e-05	3.85747	1.04484e-06
LPC 20:1-SN1	POS	K. pneumoniae BSI_vs_NegBC	2.1877	0.488783	0.00445869	0.314473	0.00468678
LPC 20:2-SN1	POS	K. pneumoniae BSI_vs_NegBC	1.4429	0.639565	0.0244458	0.421033	0.00908493
LPC 20:4-SN1	POS	K. pneumoniae BSI_vs_NegBC	1.2073	0.603637	0.0264471	0.499848	0.00752105
LPC 22:4-SN1	POS	K. pneumoniae BSI_vs_NegBC	1.2768	0.563421	0.0334573	0.396102	0.00376146
LPC 22:6-SN1	POS	K. pneumoniae BSI_vs_NegBC	1.8827	0.460215	0.000907533	0.404602	0.000703288
LPC 22:6-SN2	POS	K. pneumoniae BSI_vs_NegBC	1.4173	0.553431	0.00761756	0.541093	0.0136807
LPE 18:0	NEG	K. pneumoniae BSI_vs_NegBC	2.361	0.359365	8.04587e-05	0.295787	0.000225697
LPE 20:4	NEG	K. pneumoniae BSI_vs_NegBC	1.2806	0.562725	0.0090938	0.500613	0.0124647
LPE 22:5	NEG	K. pneumoniae BSI_vs_NegBC	1.1376	0.547053	0.0180017	0.525192	0.0206459
LPE 22:6	NEG	K. pneumoniae BSI_vs_NegBC	1.6403	0.442206	0.00215247	0.483975	0.0123676
LPE O-18:1	NEG	K. pneumoniae BSI_vs_NegBC	1.7211	0.566325	0.00228593	0.343954	0.00248975
LSD-d3	POS	K. pneumoniae BSI_vs_NegBC	1.4849	0.567431	0.0349766	0.579291	0.0903314
Leucyl-leucine	POS	K. pneumoniae BSI_vs_NegBC	1.2197	0.484005	0.0435586	0.484804	0.0259836
Leucylalanine	POS	K. pneumoniae BSI_vs_NegBC	3.9109	5.37387	6.98588e-05	8.02426	9.8385e-06
Limonin	POS	K. pneumoniae BSI_vs_NegBC	1.0502	0.505108	0.0375399	0.657854	0.0849671
Lurasidone	POS	K. pneumoniae BSI_vs_NegBC	1.4382	2.92705	0.00160773	2.31999	0.00111389
Lyso-PAF c-18	POS	K. pneumoniae BSI_vs_NegBC	1.495	0.593071	0.0360386	0.405678	0.0225948
Lysylasparagyllysine	POS	K. pneumoniae BSI_vs_NegBC	3.658	5.09783	0.000317487	8.89151	0.000147617
MDMA Methylene homolog	POS	K. pneumoniae BSI_vs_NegBC	1.8798	8.09059	0.0159472	2.94704	0.00638896
Methyl gallate	NEG	K. pneumoniae BSI_vs_NegBC	2.401	4.136	0.0115151	5.33132	0.00053626
Methyl hexadecanoic acid	POS	K. pneumoniae BSI_vs_NegBC	1.075	0.641873	0.00393542	0.606727	0.00670641
Metoclopramide	POS	K. pneumoniae BSI_vs_NegBC	1.8356	0.0867464	0.0264148	0.379966	0.0287922
Monobutylphthalate	NEG	K. pneumoniae BSI_vs_NegBC	3.8705	5.95477	0.00332503	12.8983	5.43125e-05
Monoelaidin	POS	K. pneumoniae BSI_vs_NegBC	2.1993	0.27096	0.00317988	0.391129	0.0150731
Muramic acid	POS	K. pneumoniae BSI_vs_NegBC	1.4443	1.92709	0.00563522	1.80751	0.0292803
Myriocin	POS	K. pneumoniae BSI_vs_NegBC	1.4215	2.47596	0.00268975	2.29143	0.000119669
N'2-[3-(trifluoromethyl)benzoyl]-5-(trifluoromethyl)pyridine-2-carbohydrazonamide	NEG	K. pneumoniae BSI_vs_NegBC	1.0264	1.68692	0.000187799	1.56906	0.00242709
N,N-Dimethylsphingosine	POS	K. pneumoniae BSI_vs_NegBC	1.8284	0.392749	9.87861e-07	0.400589	1.99208e-05
N-(3-Indolylacetyl)-L-isoleucine	NEG	K. pneumoniae BSI_vs_NegBC	1.7416	2.89184	0.00183875	2.3841	0.0047455
N-Methylhernagine	POS	K. pneumoniae BSI_vs_NegBC	1.2866	2.00617	0.016829	1.818	0.0222885
N-Methylisoleucine	POS	K. pneumoniae BSI_vs_NegBC	1.5617	4.62926	0.00862492	2.05646	0.00877685
N-Methyltyramine sulfate	NEG	K. pneumoniae BSI_vs_NegBC	1.029	1.6788	0.00020814	1.58019	0.00285649
N-cis-11-eicosaenoylethanolamine	POS	K. pneumoniae BSI_vs_NegBC	2.4325	0.31186	1.62927e-08	0.277052	3.04374e-08
N1-[4-(1,3-Oxazol-5-yl)phenyl]cyclopropane-1-carboxamide	POS	K. pneumoniae BSI_vs_NegBC	1.1905	2.19091	0.0433869	1.58539	0.151644
NCGC00179850-02_C42H66O16_Hexopyranose, 1-O-[(3beta,5xi,9xi)-3-(hexopyranuronosyloxy)-23,24-dihydroxy-28-oxoolean-12-en-28-yl]-	POS	K. pneumoniae BSI_vs_NegBC	1.0829	1.80693	0.0376495	1.40837	0.126253
NP-002016	POS	K. pneumoniae BSI_vs_NegBC	1.3018	0.462779	0.000941573	0.499416	0.000124871
NP-003960	NEG	K. pneumoniae BSI_vs_NegBC	2.4963	0.233086	3.473e-06	0.26892	3.0554e-07
NP-005709	NEG	K. pneumoniae BSI_vs_NegBC	1.4445	8.95245	0.0493416	1.17521	0.626875
NP-008993	POS	K. pneumoniae BSI_vs_NegBC	2.1657	4.57523	0.0144761	3.57589	0.0110856
NP-012972	POS	K. pneumoniae BSI_vs_NegBC	1.2904	2.63942	0.0357277	1.8674	0.0321389
NP-015285	NEG	K. pneumoniae BSI_vs_NegBC	1.006	6.63852	0.04842	1.52952	0.136297
NP-016455	NEG	K. pneumoniae BSI_vs_NegBC	1.2052	1.86102	0.000685702	1.84677	0.00101588
NP-018731	NEG	K. pneumoniae BSI_vs_NegBC	1.0284	1.8209	0.0394068	1.70598	0.0511359
NP-020078	NEG	K. pneumoniae BSI_vs_NegBC	2.646	20.1612	0.00211227	4.5939	0.000821858
NP-021866	POS	K. pneumoniae BSI_vs_NegBC	1.176	2.30135	0.0045933	1.90295	0.00058098
O-Palmitoylcarnitine	POS	K. pneumoniae BSI_vs_NegBC	1.1059	0.525712	0.0302635	0.485202	0.00654266
Octadecanamide	POS	K. pneumoniae BSI_vs_NegBC	2.0761	0.371353	1.1375e-06	0.335428	1.55563e-06
Olanzapine	POS	K. pneumoniae BSI_vs_NegBC	1.0622	1.59854	0.00144859	1.61067	0.0239955
Ornithine	POS	K. pneumoniae BSI_vs_NegBC	2.7569	4.60483	2.78124e-05	3.65884	5.22732e-05
Oxypurinol	POS	K. pneumoniae BSI_vs_NegBC	2.5093	3.56724	0.00176393	2.70918	0.00686842
PEG n5	POS	K. pneumoniae BSI_vs_NegBC	2.5234	2.32053	0.0178374	4.74909	0.00622289
PEG n7	POS	K. pneumoniae BSI_vs_NegBC	2.4832	0.468995	0.0238025	4.85379	0.00598053
PPG n5	POS	K. pneumoniae BSI_vs_NegBC	2.3991	3.63581	0.00192943	4.6112	0.000844789
PPG n6	POS	K. pneumoniae BSI_vs_NegBC	3.6649	5.09925	0.000313699	8.92979	0.000145015
PPG n7	POS	K. pneumoniae BSI_vs_NegBC	3.6381	5.48217	0.00065638	9.12113	0.000275606
PPG n8	POS	K. pneumoniae BSI_vs_NegBC	3.3591	5.57665	0.00097326	7.22981	0.00221229
Pantothenic acid	NEG	K. pneumoniae BSI_vs_NegBC	1.0979	2.23145	0.00428999	1.32266	0.1293
Phthalic anhydride	POS	K. pneumoniae BSI_vs_NegBC	1.7329	3.29977	0.0395249	2.19612	0.0671092
Propylparaben	NEG	K. pneumoniae BSI_vs_NegBC	1.6857	359.61	0.0496711	2.50864	0.0504272
Rhamnose	POS	K. pneumoniae BSI_vs_NegBC	1.9881	1.50522	0.017954	2.67894	0.0169205
SM 36:9	POS	K. pneumoniae BSI_vs_NegBC	2.7284	6.54555	0.00205403	4.25627	0.00143575
Salsolinol	NEG	K. pneumoniae BSI_vs_NegBC	1.3796	1.90038	0.047142	1.50599	0.325625
Scytonemin	POS	K. pneumoniae BSI_vs_NegBC	1.0969	0.478163	0.0218066	0.638474	0.0474117
Serotonin O-sulfate	NEG	K. pneumoniae BSI_vs_NegBC	1.6477	2.91807	0.0214355	2.3201	0.0280384
Sphingosine	POS	K. pneumoniae BSI_vs_NegBC	2.1527	0.400635	5.77385e-07	0.316321	4.89798e-07
Sphingosine 1-phosphate	POS	K. pneumoniae BSI_vs_NegBC	1.6592	0.433822	0.00023168	0.434974	0.000432122
Stearoyl-carnitine	POS	K. pneumoniae BSI_vs_NegBC	2.4374	0.27276	0.000212457	0.263375	0.000134454
Syringic acid	NEG	K. pneumoniae BSI_vs_NegBC	1.5384	0.641035	0.0480126	0.419607	0.0125879
Taurodeoxycholic acid	NEG	K. pneumoniae BSI_vs_NegBC	1.0641	2.81926	0.0389836	1.90646	0.0174493
Tropatepine	POS	K. pneumoniae BSI_vs_NegBC	1.2565	1.78396	0.000994739	1.55558	0.0274788
Tryptamine	NEG	K. pneumoniae BSI_vs_NegBC	1.4673	1.95908	0.00415116	2.15828	0.00258422
Valdecoxib	NEG	K. pneumoniae BSI_vs_NegBC	10.795	0.0566384	4.30888e-07	0.00277302	1.07083e-10
Xanthine	NEG	K. pneumoniae BSI_vs_NegBC	2.6611	4.42535	0.000965182	3.00256	0.00388821
Xanthosine	NEG	K. pneumoniae BSI_vs_NegBC	1.6147	2.87143	0.0115503	1.80944	0.0644177
Xylitol	NEG	K. pneumoniae BSI_vs_NegBC	1.0475	1.9003	0.000311709	1.87149	9.83029e-05
[(1S,4S,6S)-6-Isopropyl-3-methyl-4-{2-oxo-2-[4-(2-pyrimidinyl)-1-piperazinyl]ethyl}-2-cyclohexen-1-yl]acetonitrile	POS	K. pneumoniae BSI_vs_NegBC	1.0143	3.2158	0.0179045	1.73761	0.00366198
[3-[2-Aminoethoxy(hydroxy)phosphoryl]oxy-2-hydroxypropyl] hexadecanoate	NEG	K. pneumoniae BSI_vs_NegBC	1.6316	0.468279	0.00214028	0.409202	0.00287267
alpha-Linolenic acid	POS	K. pneumoniae BSI_vs_NegBC	1.6134	4.35672	0.03557	2.70389	0.0216068
cyclo(gly-gly)	POS	K. pneumoniae BSI_vs_NegBC	2.0098	0.315785	0.0143969	0.397639	0.0196473
gamma-Glutamylleucine	NEG	K. pneumoniae BSI_vs_NegBC	1.1236	1.77483	0.00239816	1.84331	0.000926661
gamma-Glutamyltyrosine	NEG	K. pneumoniae BSI_vs_NegBC	1.4352	2.20997	0.000274002	2.1444	0.000278819
morphine-d3	POS	K. pneumoniae BSI_vs_NegBC	2.5405	9.30882	0.00199017	3.7038	0.00863917
trans-Aconitic acid	POS	K. pneumoniae BSI_vs_NegBC	2.5414	0.195534	9.99396e-05	0.264664	4.81395e-05
(+-)-2-Hydroxy-4-(methylthio)butanoic acid	NEG	E. coli BSI_vs_K. pneumoniae BSI	1.7818	0.325624	0.00839709	0.560394	0.0227171
(+-)-3-Hydroxynonanoic acid	NEG	E. coli BSI_vs_K. pneumoniae BSI	2.2827	2.86474	0.0339595	1.5598	0.177711
(+-)12(13)-DiHOME	NEG	E. coli BSI_vs_K. pneumoniae BSI	2.1964	1.92865	0.0107323	1.94646	0.054519
(2E)-N-(4-Acetamidobutyl)-3-(4-hydroxy-3-methoxyphenyl)prop-2-enamide	POS	E. coli BSI_vs_K. pneumoniae BSI	1.1462	0.479651	0.0274529	0.503616	0.00151502
(2R)-2-[(2R,5S)-5-[(2S)-2-Hydroxybutyl]oxolan-2-YL]propanoic acid	POS	E. coli BSI_vs_K. pneumoniae BSI	2.2315	2.95697	0.00689062	1.75459	0.0700805
(2R,3S)-2-(3,4-Dihydroxyphenyl)-3,5-dihydroxy-3,4-dihydro-2H-chromen-7-yl pentopyranoside	NEG	E. coli BSI_vs_K. pneumoniae BSI	1.821	0.169019	0.012176	0.481141	0.00474113
1-Oleoyl phosphatidylethanolamine	NEG	E. coli BSI_vs_K. pneumoniae BSI	2.5006	2.93646	0.00280412	2.52175	0.0026168
1-Palmitoylphosphatidylcholine	POS	E. coli BSI_vs_K. pneumoniae BSI	1.7293	1.80937	0.0335805	1.80738	0.0433049
1-Phenyl-1,3-eicosanedione	POS	E. coli BSI_vs_K. pneumoniae BSI	1.1586	0.506354	0.00982764	0.627399	0.0513176
1-Propanaminium, N-(carboxymethyl)-N,N-dimethyl-3-[(1-oxotetradecyl)amino]-, inner salt	POS	E. coli BSI_vs_K. pneumoniae BSI	1.012	1.55949	0.000755605	1.5649	0.00277695
1-[(5-Amino-5-carboxypentyl)amino]-1-deoxyfructose	POS	E. coli BSI_vs_K. pneumoniae BSI	1.232	0.55633	0.00427851	0.526059	0.000586718
13-Docosenamide	POS	E. coli BSI_vs_K. pneumoniae BSI	3.5898	4.00637	1.35368e-05	4.46394	1.22555e-05
2(3H)-Benzothiazolone	NEG	E. coli BSI_vs_K. pneumoniae BSI	1.9512	2.14101	0.00661728	1.75967	0.0167748
2,2'-Methylenebis(4-ethyl-6-tert-butylphenol)	NEG	E. coli BSI_vs_K. pneumoniae BSI	1.1495	2.01799	0.0164156	1.36923	0.06911
2,2-dimethyl-N-(4-sulfamoylphenyl)propanamide	NEG	E. coli BSI_vs_K. pneumoniae BSI	2.8103	0.114464	0.0395437	0.39631	0.111924
2,3-Dihydroxypropyl octadeca-9,12-dienoate	POS	E. coli BSI_vs_K. pneumoniae BSI	3.0344	3.98864	0.000612194	2.9698	0.00690238
2-Amino-4-methylphenol	POS	E. coli BSI_vs_K. pneumoniae BSI	1.9042	0.129134	0.0189407	0.536825	0.189472
2-Hydroxycinnamic acid	NEG	E. coli BSI_vs_K. pneumoniae BSI	1.4872	0.451543	0.0119751	0.621714	0.0321265
2-Phenylacetoacetonitrile	NEG	E. coli BSI_vs_K. pneumoniae BSI	1.07	0.627318	0.0484365	0.719682	0.13992
2-[(3S)-1-(2-Pyridinylmethyl)-3-pyrrolidinyl]-1,3-benzothiazole	POS	E. coli BSI_vs_K. pneumoniae BSI	1.2515	6.31823	0.0426224	2.00184	0.0176272
3-(propan-2-yl)-octahydropyrrolo[1,2-a]pyrazine-1,4-dione	POS	E. coli BSI_vs_K. pneumoniae BSI	1.1537	0.55775	0.00515965	0.605062	0.0266884
3-Isobutylhexahydropyrrolo[1,2-a]pyrazine-1,4-dione	POS	E. coli BSI_vs_K. pneumoniae BSI	1.4108	0.477926	0.0052113	0.627433	0.137168
3-Methoxyanthranilate	NEG	E. coli BSI_vs_K. pneumoniae BSI	2.8972	0.0714557	0.0350602	0.379437	0.115086
3-tert-Butyladipic acid	NEG	E. coli BSI_vs_K. pneumoniae BSI	3.4005	3.43497	0.00137696	2.76862	0.0115001
4-Acetamidoantipyrine	POS	E. coli BSI_vs_K. pneumoniae BSI	5.4173	4.15185	0.0123913	15.8278	0.00893719
4-Formylaminoantipyrine	POS	E. coli BSI_vs_K. pneumoniae BSI	4.4138	2.63121	0.0274222	10.0558	0.0136474
4-Methoxy-6-(((6-methoxy-1H-benzimidazol-2-yl)sulfinyl)methyl)-5-methyl-3-pyridinecarboxylic acid	POS	E. coli BSI_vs_K. pneumoniae BSI	1.417	4.05148	0.0287737	1.97105	0.0306795
5'-Methylthioadenosine	POS	E. coli BSI_vs_K. pneumoniae BSI	1.2751	1.79808	0.0377095	2.03068	0.0115714
5(Z),8(Z),11(Z)-Eicosatrienoic acid methyl ester	POS	E. coli BSI_vs_K. pneumoniae BSI	3.4076	3.39488	0.00657213	3.9012	0.0102618
5-Cyclohexadecenone	POS	E. coli BSI_vs_K. pneumoniae BSI	1.0917	1.68083	0.000542171	1.35811	0.055933
5-Hydroxylysine	POS	E. coli BSI_vs_K. pneumoniae BSI	1.2031	0.56533	0.00209023	0.641762	0.0301291
5-Tetradecynoic acid	NEG	E. coli BSI_vs_K. pneumoniae BSI	1.3827	1.58473	0.0451873	1.51646	0.190986
5-acetyl-2,6-dimethyl-1,2,3,4-tetrahydropyridin-4-one	POS	E. coli BSI_vs_K. pneumoniae BSI	1.6978	0.22418	0.0199385	0.516624	0.145583
7-Epi-12-hydroxyjasmonic acid glucoside	NEG	E. coli BSI_vs_K. pneumoniae BSI	1.5286	0.558962	0.00103748	0.572986	0.00223539
9-OxoODE	POS	E. coli BSI_vs_K. pneumoniae BSI	1.6246	1.54309	0.0151454	1.71613	0.0864254
Acetylcholine	POS	E. coli BSI_vs_K. pneumoniae BSI	1.1837	0.609615	0.00251208	0.688221	0.049177
Adrenic acid	NEG	E. coli BSI_vs_K. pneumoniae BSI	2.0032	1.70344	0.0106346	1.80548	0.0385543
Antipyrine	POS	E. coli BSI_vs_K. pneumoniae BSI	5.118	1.91138	0.0368841	19.3722	0.0129212
Aspartame	POS	E. coli BSI_vs_K. pneumoniae BSI	1.3831	0.476095	0.000499566	0.578543	0.0133744
Benzenemethanol, 3-(1H-imidazol-4-ylmethyl)-2-methyl-	NEG	E. coli BSI_vs_K. pneumoniae BSI	1.0969	0.420788	0.0168934	0.939177	0.890603
Benzenesulfonamide	NEG	E. coli BSI_vs_K. pneumoniae BSI	1.8497	0.459724	0.00419591	0.496935	0.023657
Bufexamac	NEG	E. coli BSI_vs_K. pneumoniae BSI	2.127	0.287812	0.0150359	0.630273	0.122148
Coproporphyrin III tetramethyl ester	POS	E. coli BSI_vs_K. pneumoniae BSI	1.1789	2.47613	0.0380364	1.54054	0.137465
Creatine	POS	E. coli BSI_vs_K. pneumoniae BSI	1.4856	0.52709	0.0253708	0.409963	0.00629856
Crotonoside	POS	E. coli BSI_vs_K. pneumoniae BSI	2.1105	2.91252	0.0322846	1.59342	0.303016
Cyclo(L-Phe-L-Pro)	POS	E. coli BSI_vs_K. pneumoniae BSI	2.027	0.361985	0.000856095	0.456408	0.00112194
Diisopropylethylamine	POS	E. coli BSI_vs_K. pneumoniae BSI	2.5837	3.49042	3.27998e-07	2.72936	1.81117e-06
Dioxypyramidon	POS	E. coli BSI_vs_K. pneumoniae BSI	2.0376	3.58922	0.0446497	3.42907	0.0204861
Docosapentaenoic acid (22n-3)	NEG	E. coli BSI_vs_K. pneumoniae BSI	1.7048	1.51223	0.0226983	1.45214	0.174127
Docosapentaenoic acid (22n-6)	NEG	E. coli BSI_vs_K. pneumoniae BSI	1.8855	1.52515	0.0239257	1.54868	0.155351
Ectoine	POS	E. coli BSI_vs_K. pneumoniae BSI	2.2084	0.375925	0.021369	0.410078	0.0413975
Eicosadienoic acid	NEG	E. coli BSI_vs_K. pneumoniae BSI	2.0948	1.76217	0.0212691	1.70944	0.112127
FA 17:0	NEG	E. coli BSI_vs_K. pneumoniae BSI	2.3082	2.00269	0.00319744	1.85122	0.0330013
FA 19:1	NEG	E. coli BSI_vs_K. pneumoniae BSI	2.5869	2.17959	0.00527447	2.05262	0.0470995
FA 24:4	NEG	E. coli BSI_vs_K. pneumoniae BSI	2.403	2.26407	0.00295898	2.36536	0.00666114
FA 24:5	NEG	E. coli BSI_vs_K. pneumoniae BSI	2.0081	1.71984	0.0156451	1.93648	0.0413331
FAHFA 22:4/20:3	NEG	E. coli BSI_vs_K. pneumoniae BSI	1.5298	1.85613	0.0104515	1.42479	0.13525
Flurandrenolide	POS	E. coli BSI_vs_K. pneumoniae BSI	2.6351	2.09044	0.0430061	1.82912	0.297507
Homocysteine	POS	E. coli BSI_vs_K. pneumoniae BSI	1.7989	0.156513	0.0341209	0.562174	0.0892562
Homosildenafil	POS	E. coli BSI_vs_K. pneumoniae BSI	1.7811	2.15893	0.0365769	1.67496	0.119137
Hydroxyphenyllactic acid	NEG	E. coli BSI_vs_K. pneumoniae BSI	1.4277	0.460559	0.0202927	0.650455	0.0559276
Indoleacetic acid	POS	E. coli BSI_vs_K. pneumoniae BSI	1.434	0.5163	0.00857215	0.563429	0.0847752
Indolelactic acid	NEG	E. coli BSI_vs_K. pneumoniae BSI	1.2672	0.53274	0.0305869	0.671772	0.0895645
Isophthalic acid	NEG	E. coli BSI_vs_K. pneumoniae BSI	1.5575	0.474313	0.00499656	0.568922	0.0224246
Isoquinoline	POS	E. coli BSI_vs_K. pneumoniae BSI	1.4862	0.486915	0.0104718	0.7269	0.290495
LPC 17:0-SN1	POS	E. coli BSI_vs_K. pneumoniae BSI	2.3876	2.25986	0.0198191	2.32137	0.0239689
LPC 20:1-SN1	POS	E. coli BSI_vs_K. pneumoniae BSI	2.5971	2.81773	0.0200757	2.39329	0.0371957
LPC 20:2-SN1	POS	E. coli BSI_vs_K. pneumoniae BSI	2.2545	2.48614	0.0131745	2.54428	0.00677827
LPC 20:3-SN1	POS	E. coli BSI_vs_K. pneumoniae BSI	1.937	2.19698	0.0140348	2.29075	0.00787181
LPC 20:4-SN1	POS	E. coli BSI_vs_K. pneumoniae BSI	2.2514	2.47655	0.000871866	2.66321	0.000370151
LPC 20:5-SN1	POS	E. coli BSI_vs_K. pneumoniae BSI	1.8044	2.42118	0.0209999	1.94269	0.0272466
LPC 22:4-SN1	POS	E. coli BSI_vs_K. pneumoniae BSI	2.0996	2.62716	0.00760269	2.97443	0.00112386
LPC 22:6-SN1	POS	E. coli BSI_vs_K. pneumoniae BSI	2.4567	2.58944	0.000315	2.5714	0.000661036
LPC 22:6-SN2	POS	E. coli BSI_vs_K. pneumoniae BSI	1.8975	2.15598	0.00305155	1.87261	0.0151962
LPE 18:0	NEG	E. coli BSI_vs_K. pneumoniae BSI	3.6652	3.79019	0.000160744	3.33461	0.000417848
LPE 20:3	NEG	E. coli BSI_vs_K. pneumoniae BSI	2.7386	3.07012	0.00445057	2.66476	0.00589553
LPE 20:4	NEG	E. coli BSI_vs_K. pneumoniae BSI	2.6459	2.85709	0.000927274	2.59231	0.00111948
LPE 22:4	NEG	E. coli BSI_vs_K. pneumoniae BSI	1.4616	1.93987	0.00319453	1.94061	0.00131917
LPE 22:5	NEG	E. coli BSI_vs_K. pneumoniae BSI	2.3132	2.6019	0.00181273	2.27115	0.00491897
LPE 22:6	NEG	E. coli BSI_vs_K. pneumoniae BSI	2.7187	2.94986	0.000956003	2.17568	0.00995838
LPE O-18:1	NEG	E. coli BSI_vs_K. pneumoniae BSI	3.4549	4.33462	0.00221161	3.84384	0.000294321
LPE O-18:2	NEG	E. coli BSI_vs_K. pneumoniae BSI	3.0384	2.93809	0.00230334	3.01588	0.00108747
Lyso-PAF c-18	POS	E. coli BSI_vs_K. pneumoniae BSI	1.9824	2.32372	0.0440531	2.3406	0.0377669
Methyl alpha-eleostearate	POS	E. coli BSI_vs_K. pneumoniae BSI	1.8091	2.21592	0.0346047	1.91366	0.0567123
Methylphenobarbital	NEG	E. coli BSI_vs_K. pneumoniae BSI	2.2059	0.105008	0.00650119	0.480024	0.0178288
Metolachlor ethanesulfonic acid	NEG	E. coli BSI_vs_K. pneumoniae BSI	1.0265	0.667236	0.000435919	0.656787	0.00103643
Monoelaidin	POS	E. coli BSI_vs_K. pneumoniae BSI	3.2718	5.10692	0.000225698	3.18709	0.00415941
Monomethyl phthalate	NEG	E. coli BSI_vs_K. pneumoniae BSI	2.3815	0.398875	0.0475177	0.570303	0.268468
Muramic acid	POS	E. coli BSI_vs_K. pneumoniae BSI	1.7275	0.552855	0.00753118	0.417609	0.00233109
Myriocin	POS	E. coli BSI_vs_K. pneumoniae BSI	1.3412	0.38795	0.00577308	0.463474	0.000514158
N'1-(4-methoxybenzoyl)-2-({3-[4-(3-chlorophenyl)piperazino]propyl}thio)ethanohydrazide	NEG	E. coli BSI_vs_K. pneumoniae BSI	2.0048	0.168094	0.033449	0.620792	0.160307
N,N-Dimethylsphingosine	POS	E. coli BSI_vs_K. pneumoniae BSI	1.6444	2.46307	0.000571651	1.94905	0.0019412
N-Acetyl-D-tryptophan	NEG	E. coli BSI_vs_K. pneumoniae BSI	1.868	0.213623	0.0218096	0.836356	0.765919
N-Desmethylaminopyrine	POS	E. coli BSI_vs_K. pneumoniae BSI	4.8376	4.79732	0.0458307	15.386	0.0219951
N-Fructosyl isoleucine	POS	E. coli BSI_vs_K. pneumoniae BSI	2.8579	0.426151	0.00205796	0.252702	0.0013412
N-Fructosyl phenylalanine	POS	E. coli BSI_vs_K. pneumoniae BSI	2.8003	0.417439	0.000985835	0.307679	0.00255413
N-Methylhernagine	POS	E. coli BSI_vs_K. pneumoniae BSI	1.2228	0.391359	0.0237191	0.565804	0.0353878
N-Methylisoleucine	POS	E. coli BSI_vs_K. pneumoniae BSI	1.4448	0.225991	0.0227274	0.523289	0.0224942
N-cis-11-eicosaenoylethanolamine	POS	E. coli BSI_vs_K. pneumoniae BSI	2.1508	2.81324	3.9414e-05	2.52816	4.57004e-05
N4-Acetylcytidine	NEG	E. coli BSI_vs_K. pneumoniae BSI	1.056	0.499063	0.0236764	0.638801	0.143243
NP-001422	POS	E. coli BSI_vs_K. pneumoniae BSI	1.2224	0.48348	0.0134968	0.507642	0.0110799
NP-009911	NEG	E. coli BSI_vs_K. pneumoniae BSI	1.6826	0.446562	0.0135939	0.613541	0.0794463
NP-011548	NEG	E. coli BSI_vs_K. pneumoniae BSI	2.6973	2.07462	0.000621692	2.24219	0.00583048
NP-015226	POS	E. coli BSI_vs_K. pneumoniae BSI	1.3895	0.182432	0.0126352	0.598318	0.0838002
NP-015468	NEG	E. coli BSI_vs_K. pneumoniae BSI	1.7724	0.50798	0.0446116	0.59645	0.139983
NP-015948	NEG	E. coli BSI_vs_K. pneumoniae BSI	1.7073	0.522623	5.64986e-05	0.542153	0.000235444
NP-018716	NEG	E. coli BSI_vs_K. pneumoniae BSI	2.3442	3.10271	0.0146935	1.66471	0.0912979
NP-019491	POS	E. coli BSI_vs_K. pneumoniae BSI	1.3055	0.55521	0.0174606	0.554394	0.0260317
NP-019848	POS	E. coli BSI_vs_K. pneumoniae BSI	1.4397	1.99541	0.00879838	1.61555	0.0701391
NP-020292	NEG	E. coli BSI_vs_K. pneumoniae BSI	1.7443	0.443497	0.00803492	0.495299	0.0347081
Neoandrographolide	POS	E. coli BSI_vs_K. pneumoniae BSI	1.4034	1.84606	0.0320246	1.40114	0.205824
Octadecanamide	POS	E. coli BSI_vs_K. pneumoniae BSI	1.8149	2.31474	0.000468951	2.08788	0.00106471
Oleic acid	NEG	E. coli BSI_vs_K. pneumoniae BSI	1.6157	1.58561	0.0100643	1.43947	0.137008
Oseltamivir	POS	E. coli BSI_vs_K. pneumoniae BSI	1.2679	1.55325	0.0293188	1.41135	0.254233
PC O-20:1	POS	E. coli BSI_vs_K. pneumoniae BSI	1.139	1.87162	0.0329589	1.49899	0.0826668
PC O-20:4	POS	E. coli BSI_vs_K. pneumoniae BSI	1.8751	2.27006	0.00349319	2.19406	0.00329448
PEG n5	POS	E. coli BSI_vs_K. pneumoniae BSI	3.5097	3.24729	0.0163074	2.5555	0.105942
PEG n6	POS	E. coli BSI_vs_K. pneumoniae BSI	2.9616	3.036	0.035829	1.99003	0.238944
PEG n7	POS	E. coli BSI_vs_K. pneumoniae BSI	2.7312	2.69004	0.0406778	1.81625	0.305249
PPG n5	POS	E. coli BSI_vs_K. pneumoniae BSI	2.9339	3.76874	0.0337732	1.69919	0.247052
PPG n7	POS	E. coli BSI_vs_K. pneumoniae BSI	3.318	3.36646	0.0467557	1.72708	0.363874
Phenyllactic acid	NEG	E. coli BSI_vs_K. pneumoniae BSI	1.8141	0.296964	0.0256685	0.630049	0.133773
Propylparaben	NEG	E. coli BSI_vs_K. pneumoniae BSI	3.1965	0.201773	0.0334026	3.06908	0.0222818
ST 27:1	NEG	E. coli BSI_vs_K. pneumoniae BSI	1.2778	2.00073	0.00858395	1.53649	0.0132528
Sarafloxacin	POS	E. coli BSI_vs_K. pneumoniae BSI	1.2847	3.25661	0.0269774	1.65732	0.0880354
Secobarbital	NEG	E. coli BSI_vs_K. pneumoniae BSI	1.484	0.426986	0.0341103	0.740309	0.205609
Sphingosine	POS	E. coli BSI_vs_K. pneumoniae BSI	2.1782	2.60661	0.000102553	2.51634	5.65932e-05
Stearoyl-carnitine	POS	E. coli BSI_vs_K. pneumoniae BSI	2.0157	2.60616	0.00706148	2.41072	0.0122648
Suberic acid	NEG	E. coli BSI_vs_K. pneumoniae BSI	1.1723	2.13357	0.0416573	1.55229	0.0504408
Sucrose	NEG	E. coli BSI_vs_K. pneumoniae BSI	2.49	0.106334	0.0408267	0.533936	0.238787
Testosterone isocaproate	POS	E. coli BSI_vs_K. pneumoniae BSI	1.1816	0.479187	0.0357958	0.558273	0.0592892
Thyroxine	POS	E. coli BSI_vs_K. pneumoniae BSI	1.2754	1.58655	0.0206659	1.43862	0.131569
Tribufos	POS	E. coli BSI_vs_K. pneumoniae BSI	1.0202	0.546272	0.0340703	0.642186	0.100378
Trinexapac	NEG	E. coli BSI_vs_K. pneumoniae BSI	1.4031	0.452788	0.00391126	0.67542	0.204337
[(1S,4S,6S)-6-Isopropyl-3-methyl-4-{2-oxo-2-[4-(2-pyrimidinyl)-1-piperazinyl]ethyl}-2-cyclohexen-1-yl]acetonitrile	POS	E. coli BSI_vs_K. pneumoniae BSI	1.3241	0.279371	0.00673402	0.518136	0.000966424
[3-[2-Aminoethoxy(hydroxy)phosphoryl]oxy-2-hydroxypropyl] hexadecanoate	NEG	E. coli BSI_vs_K. pneumoniae BSI	2.7526	2.90884	0.00120506	2.52789	0.0028786
cis-5,8,11,14,17-Eicosapentaenoic acid methyl ester	POS	E. coli BSI_vs_K. pneumoniae BSI	2.7888	3.73286	0.0222753	2.86921	0.033093
methyl 2-[(2,3-dihydroxybenzoyl)amino]-3-hydroxypropanoate	NEG	E. coli BSI_vs_K. pneumoniae BSI	1.2723	0.615894	0.0398325	0.644711	0.0507684
ortho-Hydroxyphenylacetic acid	NEG	E. coli BSI_vs_K. pneumoniae BSI	1.9794	0.365639	0.0236483	0.648545	0.178245
